# Supplementary material for: New section and species in Talaromyces
Source: MycoKeys. 2020 Jul 7;68:75–113. doi: 10.3897/mycokeys.68.52092 (PMC7360636; doi:10.3897/mycokeys.68.52092)
Supplement: XML Treatment for Talaromyces section Tenues [file mycokeys.68.52092-treatment1.xml]

<!DOCTYPE tp:taxon-treatment
  PUBLIC "-//TaxonX//DTD Taxonomic Treatment Publishing DTD v0 20100105//EN" "tax-treatment-NSO.dtd">
<tp:taxon-treatment xmlns:tp="http://www.plazi.org/taxpub"><tp:treatment-meta><kwd-group><label>Taxon classification</label><kwd><named-content xmlns:xlink="http://www.w3.org/1999/xlink" content-type="kingdom">Fungi</named-content></kwd><kwd><named-content xmlns:xlink="http://www.w3.org/1999/xlink" content-type="order">Eurotiales</named-content></kwd><kwd><named-content xmlns:xlink="http://www.w3.org/1999/xlink" content-type="family">Aspergillaceae</named-content></kwd></kwd-group><mixed-citation publication-type="journal"><person-group><name><surname>Sun</surname><given-names>Bing-Da</given-names></name><name><surname>Chen</surname><given-names>Amanda J.</given-names></name><name><surname>Houbraken</surname><given-names>Jos</given-names></name><name><surname>Frisvad</surname><given-names>Jens C.</given-names></name><name><surname>Wu</surname><given-names>Wen-Ping</given-names></name><name><surname>Wei</surname><given-names>Hai-Lei</given-names></name><name><surname>Zhou</surname><given-names>Yu-Guang</given-names></name><name><surname>Jiang</surname><given-names>Xian-Zhi</given-names></name><name><surname>Samson</surname><given-names>Robert A.</given-names></name></person-group><article-title>New section and species in <italic><tp:taxon-name><tp:taxon-name-part taxon-name-part-type="genus" reg="Talaromyces">Talaromyces</tp:taxon-name-part></tp:taxon-name></italic></article-title><source>MycoKeys</source><day>07</day><month>7</month><year>2020</year><volume>68</volume><fpage>75</fpage><lpage>113</lpage><pub-id pub-id-type="doi">10.3897/mycokeys.68.52092</pub-id></mixed-citation></tp:treatment-meta><tp:nomenclature><tp:taxon-name><object-id xmlns:xlink="http://www.w3.org/1999/xlink" content-type="arpha" xlink:type="simple">6770C3CD-40B6-57FB-A11D-00B30DAF2128</object-id>
            <tp:taxon-name-part taxon-name-part-type="genus" reg="Talaromyces">Talaromyces</tp:taxon-name-part>
            section
            <tp:taxon-name-part taxon-name-part-type="section" reg="Tenues">Tenues</tp:taxon-name-part>
            <object-id xmlns:xlink="http://www.w3.org/1999/xlink" content-type="mycobank" xlink:type="simple">833138</object-id>
          </tp:taxon-name><tp:taxon-authority>B.D. Sun, A.J. Chen, Houbraken &amp; Samson</tp:taxon-authority><tp:taxon-status xmlns:xlink="http://www.w3.org/1999/xlink" xlink:type="simple">sect. nov.</tp:taxon-status></tp:nomenclature><tp:treatment-sec sec-type="Typus" id="SECID0E4YBG"><title>Typus.</title><p><italic><tp:taxon-name><tp:taxon-name-part taxon-name-part-type="genus" reg="Talaromyces">Talaromyces</tp:taxon-name-part> <tp:taxon-name-part taxon-name-part-type="species" reg="tenuis">tenuis</tp:taxon-name-part></tp:taxon-name></italic> B.D. Sun, A.J. Chen, Houbraken &amp; Samson</p></tp:treatment-sec><tp:treatment-sec sec-type="description" id="SECID0EOZBG"><title>Description.</title><p>Conidiophores monoverticillate or biverticillate, with hyaline, thin stipes, colonies grow restrictedly on <abbrev xmlns:xlink="http://www.w3.org/1999/xlink" xlink:title="Czapek yeast autolysate agar" id="ABBRID0EUZBG" xlink:type="simple">CYA</abbrev>, YES, <abbrev xmlns:xlink="http://www.w3.org/1999/xlink" xlink:title="dichloran 18% glycerol agar" id="ABBRID0EYZBG" xlink:type="simple">DG18</abbrev>, slightly faster on <abbrev xmlns:xlink="http://www.w3.org/1999/xlink" xlink:title="malt extract agar" id="ABBRID0E3ZBG" xlink:type="simple">MEA</abbrev> and <abbrev xmlns:xlink="http://www.w3.org/1999/xlink" xlink:title="oatmeal agar" id="ABBRID0EA1BG" xlink:type="simple">OA</abbrev>, no growth on <abbrev xmlns:xlink="http://www.w3.org/1999/xlink" xlink:title="Czapek yeast autolysate agar supplemented" id="ABBRID0EE1BG" xlink:type="simple">CYAS</abbrev> and <abbrev xmlns:xlink="http://www.w3.org/1999/xlink" xlink:title="creatine sucrose agar" id="ABBRID0EI1BG" xlink:type="simple">CREA</abbrev> at 25 °C and <abbrev xmlns:xlink="http://www.w3.org/1999/xlink" xlink:title="Czapek yeast autolysate agar" id="ABBRID0EM1BG" xlink:type="simple">CYA</abbrev> incubated at 37 °C.</p><p>Phylogenetic analysis places <tp:taxon-name><tp:taxon-name-part taxon-name-part-type="genus" reg="Talaromyces">Talaromyces</tp:taxon-name-part> section <tp:taxon-name-part taxon-name-part-type="section" reg="Tenues">Tenues</tp:taxon-name-part></tp:taxon-name> sister to sections <italic><tp:taxon-name><tp:taxon-name-part taxon-name-part-type="genus" reg="Talaromyces">Talaromyces</tp:taxon-name-part></tp:taxon-name></italic> and <italic><tp:taxon-name><tp:taxon-name-part taxon-name-part-type="genus" reg="Helici">Helici</tp:taxon-name-part></tp:taxon-name></italic> (Fig. <xref ref-type="fig" rid="F1">1</xref>); however, statistical support for this relationship is lacking. Using a nine-gene sequence data set, <xref ref-type="bibr" rid="B25">Houbraken et al. (2020)</xref> confidently shows that <italic><tp:taxon-name><tp:taxon-name-part taxon-name-part-type="genus" reg="Talaromyces">Talaromyces</tp:taxon-name-part></tp:taxon-name></italic> sp. CBS 141840 (= <italic><tp:taxon-name><tp:taxon-name-part taxon-name-part-type="genus" reg="Talaromyces">T.</tp:taxon-name-part> <tp:taxon-name-part taxon-name-part-type="species" reg="tenuis">tenuis</tp:taxon-name-part></tp:taxon-name></italic>, the sole representative of the section) is sister to sect. <tp:taxon-name><tp:taxon-name-part taxon-name-part-type="section" reg="Purpurei">Purpurei</tp:taxon-name-part></tp:taxon-name> and <italic><tp:taxon-name><tp:taxon-name-part taxon-name-part-type="genus" reg="Trachyspermi">Trachyspermi</tp:taxon-name-part></tp:taxon-name></italic>. section <tp:taxon-name> <tp:taxon-name-part taxon-name-part-type="section" reg="Trachyspermi">Trachyspermi</tp:taxon-name-part></tp:taxon-name> species produce abundant red pigments (<xref ref-type="bibr" rid="B78">Yilmaz et al. 2014</xref>), while <italic><tp:taxon-name><tp:taxon-name-part taxon-name-part-type="genus" reg="Talaromyces">Talaromyces</tp:taxon-name-part> <tp:taxon-name-part taxon-name-part-type="species" reg="tenuis">tenuis</tp:taxon-name-part></tp:taxon-name></italic> does not. section <tp:taxon-name> <tp:taxon-name-part taxon-name-part-type="section" reg="Purpurei">Purpurei</tp:taxon-name-part></tp:taxon-name> species generally grow rapidly on <abbrev xmlns:xlink="http://www.w3.org/1999/xlink" xlink:title="Czapek yeast autolysate agar" id="ABBRID0EY4BG" xlink:type="simple">CYA</abbrev> and <abbrev xmlns:xlink="http://www.w3.org/1999/xlink" xlink:title="malt extract agar" id="ABBRID0E34BG" xlink:type="simple">MEA</abbrev>, and usually produce synnemata after two to three weeks of incubation (<xref ref-type="bibr" rid="B78">Yilmaz et al. 2014</xref>).</p></tp:treatment-sec><tp:treatment-sec sec-type="etymology" id="SECID0EE5BG"><title>Etymology.</title><p>Named after the type species of the section, <italic><tp:taxon-name><tp:taxon-name-part taxon-name-part-type="genus" reg="Talaromyces">Talaromyces</tp:taxon-name-part> <tp:taxon-name-part taxon-name-part-type="species" reg="tenuis">tenuis</tp:taxon-name-part></tp:taxon-name></italic>.</p></tp:treatment-sec><tp:treatment-sec><!--Section generated to contain objects referenced in tp:taxon-treatment.--><fig id="F1" position="float" orientation="portrait"><object-id xmlns:xlink="http://www.w3.org/1999/xlink" content-type="doi" xlink:type="simple">10.3897/mycokeys.68.52092.figure1</object-id><object-id xmlns:xlink="http://www.w3.org/1999/xlink" content-type="arpha" xlink:type="simple">58E8DF21-E651-5267-AF8E-190D6D03127B</object-id><label>Figure 1.</label><caption><p>Concatenated phylogeny of the ITS, <italic><abbrev xmlns:xlink="http://www.w3.org/1999/xlink" xlink:title="β-tubulin" id="ABBRID0E5CBG" xlink:type="simple">BenA</abbrev></italic>, <italic><abbrev xmlns:xlink="http://www.w3.org/1999/xlink" xlink:title="calmodulin" id="ABBRID0EDDBG" xlink:type="simple">CaM</abbrev></italic> and <italic>RPB2</italic> gene regions of species from <italic><tp:taxon-name><tp:taxon-name-part taxon-name-part-type="genus" reg="Talaromyces">Talaromyces</tp:taxon-name-part></tp:taxon-name></italic>. Branches with values more than 1 <abbrev xmlns:xlink="http://www.w3.org/1999/xlink" xlink:title="posterior probabilities" id="ABBRID0EQDBG" xlink:type="simple">pp</abbrev> and 95% <abbrev xmlns:xlink="http://www.w3.org/1999/xlink" xlink:title="bootstrap" id="ABBRID0EUDBG" xlink:type="simple">bs</abbrev> are thickened, supports lower than those values are indicated with a dash (-). <italic><tp:taxon-name><tp:taxon-name-part taxon-name-part-type="genus" reg="Trichocoma">Trichocoma</tp:taxon-name-part> <tp:taxon-name-part taxon-name-part-type="species" reg="paradoxa">paradoxa</tp:taxon-name-part></tp:taxon-name></italic> (CBS 788.83<sup>T</sup>) was chosen as outgroup. T: ex-type.</p></caption><graphic xmlns:xlink="http://www.w3.org/1999/xlink" xlink:href="mycokeys-68-075-g001.jpg" position="float" orientation="portrait" xlink:type="simple" id="oo_429690.jpg"><uri content-type="original_file" xlink:type="simple">https://binary.pensoft.net/fig/429690</uri></graphic></fig></tp:treatment-sec><ref-list><ref id="B25"><mixed-citation xmlns:xlink="http://www.w3.org/1999/xlink" xlink:type="simple"><person-group><name name-style="western"><surname>Houbraken</surname><given-names>J</given-names></name><name name-style="western"><surname>Kocsubé</surname><given-names>S</given-names></name><name name-style="western"><surname>Visagie</surname><given-names>CM</given-names></name><name name-style="western"><surname>Yilmaz</surname><given-names>N</given-names></name><name name-style="western"><surname>Wang</surname><given-names>XC</given-names></name><name name-style="western"><surname>Meijer</surname><given-names>M</given-names></name><name name-style="western"><surname>Kraak</surname><given-names>B</given-names></name><name name-style="western"><surname>Hubka</surname><given-names>V</given-names></name><name name-style="western"><surname>Samson</surname><given-names>RA</given-names></name><name name-style="western"><surname>Frisvad</surname><given-names>JC</given-names></name></person-group> (<year>2020</year>) Classification of <italic><tp:taxon-name><tp:taxon-name-part taxon-name-part-type="genus">Aspergillus</tp:taxon-name-part></tp:taxon-name></italic>, <italic><tp:taxon-name><tp:taxon-name-part taxon-name-part-type="genus">Penicillium</tp:taxon-name-part></tp:taxon-name></italic>, <italic><tp:taxon-name><tp:taxon-name-part taxon-name-part-type="genus">Talaromyces</tp:taxon-name-part></tp:taxon-name></italic> and related genera (<tp:taxon-name><tp:taxon-name-part taxon-name-part-type="genus">Eurotiales</tp:taxon-name-part></tp:taxon-name>): an overview of families, genera, subgenera, sections, series and species. Studies in Mycology (accepted).</mixed-citation></ref><ref id="B78"><mixed-citation xmlns:xlink="http://www.w3.org/1999/xlink" xlink:type="simple"><person-group><name name-style="western"><surname>Yilmaz</surname><given-names>N</given-names></name><name name-style="western"><surname>Visagie</surname><given-names>CM</given-names></name><name name-style="western"><surname>Houbraken</surname><given-names>J</given-names></name><name name-style="western"><surname>Frisvad</surname><given-names>JC</given-names></name><name name-style="western"><surname>Samson</surname><given-names>RA</given-names></name></person-group> (<year>2014</year>) <article-title>Polyphasic taxonomy of the genus <italic><tp:taxon-name><tp:taxon-name-part taxon-name-part-type="genus">Talaromyces</tp:taxon-name-part></tp:taxon-name></italic>.</article-title><source>Studies in Mycology</source><volume>78</volume>: <fpage>175</fpage>–<lpage>341</lpage>. <ext-link xlink:type="simple" ext-link-type="doi" xlink:href="10.1016/j.simyco.2014.08.001">https://doi.org/10.1016/j.simyco.2014.08.001</ext-link></mixed-citation></ref></ref-list></tp:taxon-treatment>
