# Supplementary material for: New section and species in Talaromyces
Source: MycoKeys. 2020 Jul 7;68:75–113. doi: 10.3897/mycokeys.68.52092 (PMC7360636; doi:10.3897/mycokeys.68.52092)
Supplement: XML Treatment for Talaromyces tenuis [file mycokeys.68.52092-treatment2.xml]

<!DOCTYPE tp:taxon-treatment
  PUBLIC "-//TaxonX//DTD Taxonomic Treatment Publishing DTD v0 20100105//EN" "tax-treatment-NSO.dtd">
<tp:taxon-treatment xmlns:tp="http://www.plazi.org/taxpub"><tp:treatment-meta><kwd-group><label>Taxon classification</label><kwd><named-content xmlns:xlink="http://www.w3.org/1999/xlink" content-type="kingdom">Fungi</named-content></kwd><kwd><named-content xmlns:xlink="http://www.w3.org/1999/xlink" content-type="order">Eurotiales</named-content></kwd><kwd><named-content xmlns:xlink="http://www.w3.org/1999/xlink" content-type="family">Aspergillaceae</named-content></kwd></kwd-group><mixed-citation publication-type="journal"><person-group><name><surname>Sun</surname><given-names>Bing-Da</given-names></name><name><surname>Chen</surname><given-names>Amanda J.</given-names></name><name><surname>Houbraken</surname><given-names>Jos</given-names></name><name><surname>Frisvad</surname><given-names>Jens C.</given-names></name><name><surname>Wu</surname><given-names>Wen-Ping</given-names></name><name><surname>Wei</surname><given-names>Hai-Lei</given-names></name><name><surname>Zhou</surname><given-names>Yu-Guang</given-names></name><name><surname>Jiang</surname><given-names>Xian-Zhi</given-names></name><name><surname>Samson</surname><given-names>Robert A.</given-names></name></person-group><article-title>New section and species in <italic><tp:taxon-name><tp:taxon-name-part taxon-name-part-type="genus" reg="Talaromyces">Talaromyces</tp:taxon-name-part></tp:taxon-name></italic></article-title><source>MycoKeys</source><day>07</day><month>7</month><year>2020</year><volume>68</volume><fpage>75</fpage><lpage>113</lpage><pub-id pub-id-type="doi">10.3897/mycokeys.68.52092</pub-id></mixed-citation></tp:treatment-meta><tp:nomenclature><tp:taxon-name><object-id xmlns:xlink="http://www.w3.org/1999/xlink" content-type="arpha" xlink:type="simple">84420C8A-B025-53A1-808E-5777DBFB18A0</object-id>
            <tp:taxon-name-part taxon-name-part-type="genus" reg="Talaromyces">Talaromyces</tp:taxon-name-part>
            <tp:taxon-name-part taxon-name-part-type="species" reg="tenuis">tenuis</tp:taxon-name-part>
            <object-id xmlns:xlink="http://www.w3.org/1999/xlink" content-type="mycobank" xlink:type="simple">833136</object-id>
          </tp:taxon-name><tp:taxon-authority>B.D. Sun, A.J. Chen, Houbraken &amp; Samson</tp:taxon-authority><tp:taxon-status xmlns:xlink="http://www.w3.org/1999/xlink" xlink:type="simple">sp. nov.</tp:taxon-status><xref ref-type="fig" rid="F5">Fig. 5</xref></tp:nomenclature><tp:treatment-sec sec-type="Typus" id="SECID0EDAAI"><title>Typus.</title><p><bold>China</bold>, Guizhou, soil, 2014, isolated by X.Z. Jiang, Holotype CBS H-22838, culture ex-holotype CBS 141840 = <abbrev xmlns:xlink="http://www.w3.org/1999/xlink" xlink:title="Industrial Mycology department" id="ABBRID0ELAAI" xlink:type="simple">DTO</abbrev> 340-G9.</p></tp:treatment-sec><tp:treatment-sec sec-type="ITS barcode" id="SECID0EPAAI"><title>ITS barcode.</title><p><ext-link xmlns:xlink="http://www.w3.org/1999/xlink" ext-link-type="gen" xlink:href="MN864275" xlink:type="simple">MN864275</ext-link>. Alternative identification markers: <italic><abbrev xmlns:xlink="http://www.w3.org/1999/xlink" xlink:title="β-tubulin" id="ABBRID0E2AAI" xlink:type="simple">BenA</abbrev></italic> = <ext-link xmlns:xlink="http://www.w3.org/1999/xlink" ext-link-type="gen" xlink:href="MN863344" xlink:type="simple">MN863344</ext-link>, <italic><abbrev xmlns:xlink="http://www.w3.org/1999/xlink" xlink:title="calmodulin" id="ABBRID0EFBAI" xlink:type="simple">CaM</abbrev></italic> = <ext-link xmlns:xlink="http://www.w3.org/1999/xlink" ext-link-type="gen" xlink:href="MN863321" xlink:type="simple">MN863321</ext-link>, <italic>RPB2</italic> = <ext-link xmlns:xlink="http://www.w3.org/1999/xlink" ext-link-type="gen" xlink:href="MN863333" xlink:type="simple">MN863333</ext-link>.</p></tp:treatment-sec><tp:treatment-sec sec-type="diagnosis" id="SECID0EVBAI"><title>Diagnosis.</title><p><italic><tp:taxon-name><tp:taxon-name-part taxon-name-part-type="genus" reg="Talaromyces">Talaromyces</tp:taxon-name-part> <tp:taxon-name-part taxon-name-part-type="species" reg="tenuis">tenuis</tp:taxon-name-part></tp:taxon-name></italic> produces hyaline, thin conidiophores, yellow mycelium on <abbrev xmlns:xlink="http://www.w3.org/1999/xlink" xlink:title="malt extract agar" id="ABBRID0EGCAI" xlink:type="simple">MEA</abbrev> and <abbrev xmlns:xlink="http://www.w3.org/1999/xlink" xlink:title="oatmeal agar" id="ABBRID0EKCAI" xlink:type="simple">OA</abbrev>, and grows very restrictedly on <abbrev xmlns:xlink="http://www.w3.org/1999/xlink" xlink:title="Czapek yeast autolysate agar" id="ABBRID0EOCAI" xlink:type="simple">CYA</abbrev>, YES and <abbrev xmlns:xlink="http://www.w3.org/1999/xlink" xlink:title="dichloran 18% glycerol agar" id="ABBRID0ESCAI" xlink:type="simple">DG18</abbrev>.</p></tp:treatment-sec><tp:treatment-sec sec-type="In" id="SECID0EWCAI"><title>In.</title><p>
            <bold><tp:taxon-name><tp:taxon-name-part taxon-name-part-type="genus" reg="Talaromyces">Talaromyces</tp:taxon-name-part> section <tp:taxon-name-part taxon-name-part-type="section" reg="Tenues">Tenues</tp:taxon-name-part></tp:taxon-name></bold>
          </p></tp:treatment-sec><tp:treatment-sec sec-type="Colony diam, 7 d (mm)" id="SECID0ELDAI"><title>Colony diam, 7 d (mm).</title><p><abbrev xmlns:xlink="http://www.w3.org/1999/xlink" xlink:title="Czapek yeast autolysate agar" id="ABBRID0ERDAI" xlink:type="simple">CYA</abbrev> 7–8; <abbrev xmlns:xlink="http://www.w3.org/1999/xlink" xlink:title="Czapek yeast autolysate agar" id="ABBRID0EVDAI" xlink:type="simple">CYA</abbrev> 30 °C 5–8; <abbrev xmlns:xlink="http://www.w3.org/1999/xlink" xlink:title="Czapek yeast autolysate agar" id="ABBRID0EZDAI" xlink:type="simple">CYA</abbrev> 37 °C No growth; <abbrev xmlns:xlink="http://www.w3.org/1999/xlink" xlink:title="malt extract agar" id="ABBRID0E4DAI" xlink:type="simple">MEA</abbrev> 18–20; <abbrev xmlns:xlink="http://www.w3.org/1999/xlink" xlink:title="malt extract agar" id="ABBRID0EBEAI" xlink:type="simple">MEA</abbrev> 30 °C 10–11; <abbrev xmlns:xlink="http://www.w3.org/1999/xlink" xlink:title="oatmeal agar" id="ABBRID0EFEAI" xlink:type="simple">OA</abbrev> 12–14; YES 9–10; <abbrev xmlns:xlink="http://www.w3.org/1999/xlink" xlink:title="creatine sucrose agar" id="ABBRID0EJEAI" xlink:type="simple">CREA</abbrev> No growth; <abbrev xmlns:xlink="http://www.w3.org/1999/xlink" xlink:title="Czapek yeast autolysate agar supplemented" id="ABBRID0ENEAI" xlink:type="simple">CYAS</abbrev> No growth; <abbrev xmlns:xlink="http://www.w3.org/1999/xlink" xlink:title="dichloran 18% glycerol agar" id="ABBRID0EREAI" xlink:type="simple">DG18</abbrev> 2–3.</p></tp:treatment-sec><tp:treatment-sec sec-type="description" id="SECID0EVEAI"><title>Colony characters.</title><p><abbrev xmlns:xlink="http://www.w3.org/1999/xlink" xlink:title="Czapek yeast autolysate agar" id="ABBRID0E2EAI" xlink:type="simple">CYA</abbrev> 25 °C, 7 d: Colonies moderately deep, plane; margins entire; mycelium white; texture floccose; sporulation absent; soluble pigments absent; exudates absent; reverse white. <abbrev xmlns:xlink="http://www.w3.org/1999/xlink" xlink:title="malt extract agar" id="ABBRID0E6EAI" xlink:type="simple">MEA</abbrev> 25 °C, 7 d: Colonies moderately deep, plane; margins entire; mycelium sulphur yellow (15) or ochreous (44); texture floccose; sporulation sparse; conidia <italic>en masse</italic> white or greyish yellow-green (68); soluble pigments absent; exudates absent; reverse ochreous (44) to umber (9). YES 25 °C, 7 d: Colonies moderately deep, plane; margins entire; mycelium white; texture floccose; sporulation absent; soluble pigments absent; exudates absent; reverse buff (45). <abbrev xmlns:xlink="http://www.w3.org/1999/xlink" xlink:title="dichloran 18% glycerol agar" id="ABBRID0EFFAI" xlink:type="simple">DG18</abbrev> 25 °C, 7 d: Colonies moderately deep, plane; margins entire; mycelium white; texture floccose; sporulation absent; soluble pigments absent; exudates absent; reverse white. <abbrev xmlns:xlink="http://www.w3.org/1999/xlink" xlink:title="oatmeal agar" id="ABBRID0EJFAI" xlink:type="simple">OA</abbrev> 25 °C, 7 d: Colonies moderately deep, plane; margins entire; mycelium pale luteous (11); texture floccose; sporulation absent; soluble pigments absent; exudates absent; reverse buff (45).</p><fig id="F5" position="float" orientation="portrait"><object-id xmlns:xlink="http://www.w3.org/1999/xlink" content-type="doi" xlink:type="simple">10.3897/mycokeys.68.52092.figure5</object-id><object-id xmlns:xlink="http://www.w3.org/1999/xlink" content-type="arpha" xlink:type="simple">C1ADC000-9E92-5560-BD40-06BA1B027478</object-id><label>Figure 5.</label><caption><p><italic><tp:taxon-name><tp:taxon-name-part taxon-name-part-type="genus" reg="Talaromyces">Talaromyces</tp:taxon-name-part> <tp:taxon-name-part taxon-name-part-type="species" reg="tenuis">tenuis</tp:taxon-name-part></tp:taxon-name></italic> CBS 141840<sup>T</sup><bold>a</bold> colonies from left to right (top row) <abbrev xmlns:xlink="http://www.w3.org/1999/xlink" xlink:title="Czapek yeast autolysate agar" id="ABBRID0EEGAI" xlink:type="simple">CYA</abbrev>, <abbrev xmlns:xlink="http://www.w3.org/1999/xlink" xlink:title="malt extract agar" id="ABBRID0EIGAI" xlink:type="simple">MEA</abbrev>, YES and <abbrev xmlns:xlink="http://www.w3.org/1999/xlink" xlink:title="oatmeal agar" id="ABBRID0EMGAI" xlink:type="simple">OA</abbrev>; (bottom row) <abbrev xmlns:xlink="http://www.w3.org/1999/xlink" xlink:title="Czapek yeast autolysate agar" id="ABBRID0EQGAI" xlink:type="simple">CYA</abbrev> reverse, <abbrev xmlns:xlink="http://www.w3.org/1999/xlink" xlink:title="malt extract agar" id="ABBRID0EUGAI" xlink:type="simple">MEA</abbrev> reverse, DG 18 and <abbrev xmlns:xlink="http://www.w3.org/1999/xlink" xlink:title="creatine sucrose agar" id="ABBRID0EYGAI" xlink:type="simple">CREA</abbrev><bold>b–g</bold> conidiophores and conidia. Scale bars: 10 μm (<bold>b–g</bold>).</p></caption><graphic xmlns:xlink="http://www.w3.org/1999/xlink" xlink:href="mycokeys-68-075-g005.jpg" position="float" orientation="portrait" xlink:type="simple" id="oo_429694.jpg"><uri content-type="original_file" xlink:type="simple">https://binary.pensoft.net/fig/429694</uri></graphic></fig></tp:treatment-sec><tp:treatment-sec sec-type="Micromorphology" id="SECID0EFHAI"><title>Micromorphology.</title><p>Conidiophores monoverticillate or biverticillate, stipes smooth, 80–150 × 2–3 μm; metulae 2–3, divergent, 8–9 × 2–2.5 μm; phialides 2–3, acerose, 8–9.5 × 2–2.5 μm; conidia smooth, globose to subglobose, 2–3 × 2–2.5 μm. Ascomata not observed.</p></tp:treatment-sec><tp:treatment-sec sec-type="notes" id="SECID0EKHAI"><title>Note.</title><p><italic><tp:taxon-name><tp:taxon-name-part taxon-name-part-type="genus" reg="Talaromyces">Talaromyces</tp:taxon-name-part> <tp:taxon-name-part taxon-name-part-type="species" reg="tenuis">tenuis</tp:taxon-name-part></tp:taxon-name></italic> is phylogenetically distinct and is basal to species belonging to sections <italic><tp:taxon-name><tp:taxon-name-part taxon-name-part-type="genus" reg="Talaromyces">Talaromyces</tp:taxon-name-part></tp:taxon-name></italic> and <italic><tp:taxon-name><tp:taxon-name-part taxon-name-part-type="genus" reg="Helici">Helici</tp:taxon-name-part></tp:taxon-name></italic> (Fig. <xref ref-type="fig" rid="F1">1</xref>). In a nine-gene phylogeny, it is sister to sections <italic><tp:taxon-name><tp:taxon-name-part taxon-name-part-type="genus" reg="Purpurei">Purpurei</tp:taxon-name-part></tp:taxon-name></italic> and <italic><tp:taxon-name><tp:taxon-name-part taxon-name-part-type="genus" reg="Trachyspermi">Trachyspermi</tp:taxon-name-part></tp:taxon-name></italic> (<xref ref-type="bibr" rid="B25">Houbraken et al. 2020</xref>). This species is characterized by hyaline, thin conidiophores, and grows very restrictedly on <abbrev xmlns:xlink="http://www.w3.org/1999/xlink" xlink:title="Czapek yeast autolysate agar" id="ABBRID0E6IAI" xlink:type="simple">CYA</abbrev>, YES and <abbrev xmlns:xlink="http://www.w3.org/1999/xlink" xlink:title="dichloran 18% glycerol agar" id="ABBRID0EDJAI" xlink:type="simple">DG18</abbrev>; colonies on <abbrev xmlns:xlink="http://www.w3.org/1999/xlink" xlink:title="malt extract agar" id="ABBRID0EHJAI" xlink:type="simple">MEA</abbrev> and <abbrev xmlns:xlink="http://www.w3.org/1999/xlink" xlink:title="oatmeal agar" id="ABBRID0ELJAI" xlink:type="simple">OA</abbrev> have prominent yellow mycelia.</p></tp:treatment-sec><tp:treatment-sec sec-type="etymology" id="SECID0EPJAI"><title>Etymology.</title><p>Latin, <italic><tp:taxon-name><tp:taxon-name-part taxon-name-part-type="genus" reg="Talaromyces"/><tp:taxon-name-part taxon-name-part-type="species" reg="tenuis">tenuis</tp:taxon-name-part></tp:taxon-name></italic>, refers to its thin conidiophores.</p></tp:treatment-sec><tp:treatment-sec><!--Section generated to contain objects referenced in tp:taxon-treatment.--><fig id="F1" position="float" orientation="portrait"><object-id xmlns:xlink="http://www.w3.org/1999/xlink" content-type="doi" xlink:type="simple">10.3897/mycokeys.68.52092.figure1</object-id><object-id xmlns:xlink="http://www.w3.org/1999/xlink" content-type="arpha" xlink:type="simple">58E8DF21-E651-5267-AF8E-190D6D03127B</object-id><label>Figure 1.</label><caption><p>Concatenated phylogeny of the ITS, <italic><abbrev xmlns:xlink="http://www.w3.org/1999/xlink" xlink:title="β-tubulin" id="ABBRID0E5CBG" xlink:type="simple">BenA</abbrev></italic>, <italic><abbrev xmlns:xlink="http://www.w3.org/1999/xlink" xlink:title="calmodulin" id="ABBRID0EDDBG" xlink:type="simple">CaM</abbrev></italic> and <italic>RPB2</italic> gene regions of species from <italic><tp:taxon-name><tp:taxon-name-part taxon-name-part-type="genus" reg="Talaromyces">Talaromyces</tp:taxon-name-part></tp:taxon-name></italic>. Branches with values more than 1 <abbrev xmlns:xlink="http://www.w3.org/1999/xlink" xlink:title="posterior probabilities" id="ABBRID0EQDBG" xlink:type="simple">pp</abbrev> and 95% <abbrev xmlns:xlink="http://www.w3.org/1999/xlink" xlink:title="bootstrap" id="ABBRID0EUDBG" xlink:type="simple">bs</abbrev> are thickened, supports lower than those values are indicated with a dash (-). <italic><tp:taxon-name><tp:taxon-name-part taxon-name-part-type="genus" reg="Trichocoma">Trichocoma</tp:taxon-name-part> <tp:taxon-name-part taxon-name-part-type="species" reg="paradoxa">paradoxa</tp:taxon-name-part></tp:taxon-name></italic> (CBS 788.83<sup>T</sup>) was chosen as outgroup. T: ex-type.</p></caption><graphic xmlns:xlink="http://www.w3.org/1999/xlink" xlink:href="mycokeys-68-075-g001.jpg" position="float" orientation="portrait" xlink:type="simple" id="oo_429690.jpg"><uri content-type="original_file" xlink:type="simple">https://binary.pensoft.net/fig/429690</uri></graphic></fig></tp:treatment-sec><ref-list><ref id="B25"><mixed-citation xmlns:xlink="http://www.w3.org/1999/xlink" xlink:type="simple"><person-group><name name-style="western"><surname>Houbraken</surname><given-names>J</given-names></name><name name-style="western"><surname>Kocsubé</surname><given-names>S</given-names></name><name name-style="western"><surname>Visagie</surname><given-names>CM</given-names></name><name name-style="western"><surname>Yilmaz</surname><given-names>N</given-names></name><name name-style="western"><surname>Wang</surname><given-names>XC</given-names></name><name name-style="western"><surname>Meijer</surname><given-names>M</given-names></name><name name-style="western"><surname>Kraak</surname><given-names>B</given-names></name><name name-style="western"><surname>Hubka</surname><given-names>V</given-names></name><name name-style="western"><surname>Samson</surname><given-names>RA</given-names></name><name name-style="western"><surname>Frisvad</surname><given-names>JC</given-names></name></person-group> (<year>2020</year>) Classification of <italic><tp:taxon-name><tp:taxon-name-part taxon-name-part-type="genus">Aspergillus</tp:taxon-name-part></tp:taxon-name></italic>, <italic><tp:taxon-name><tp:taxon-name-part taxon-name-part-type="genus">Penicillium</tp:taxon-name-part></tp:taxon-name></italic>, <italic><tp:taxon-name><tp:taxon-name-part taxon-name-part-type="genus">Talaromyces</tp:taxon-name-part></tp:taxon-name></italic> and related genera (<tp:taxon-name><tp:taxon-name-part taxon-name-part-type="genus">Eurotiales</tp:taxon-name-part></tp:taxon-name>): an overview of families, genera, subgenera, sections, series and species. Studies in Mycology (accepted).</mixed-citation></ref></ref-list></tp:taxon-treatment>
