# Supplementary material for: New section and species in Talaromyces
Source: MycoKeys. 2020 Jul 7;68:75–113. doi: 10.3897/mycokeys.68.52092 (PMC7360636; doi:10.3897/mycokeys.68.52092)
Supplement: XML Treatment for Talaromyces albisclerotius [file mycokeys.68.52092-treatment3.xml]

<!DOCTYPE tp:taxon-treatment
  PUBLIC "-//TaxonX//DTD Taxonomic Treatment Publishing DTD v0 20100105//EN" "tax-treatment-NSO.dtd">
<tp:taxon-treatment xmlns:tp="http://www.plazi.org/taxpub"><tp:treatment-meta><kwd-group><label>Taxon classification</label><kwd><named-content xmlns:xlink="http://www.w3.org/1999/xlink" content-type="kingdom">Fungi</named-content></kwd><kwd><named-content xmlns:xlink="http://www.w3.org/1999/xlink" content-type="order">Eurotiales</named-content></kwd><kwd><named-content xmlns:xlink="http://www.w3.org/1999/xlink" content-type="family">Aspergillaceae</named-content></kwd></kwd-group><mixed-citation publication-type="journal"><person-group><name><surname>Sun</surname><given-names>Bing-Da</given-names></name><name><surname>Chen</surname><given-names>Amanda J.</given-names></name><name><surname>Houbraken</surname><given-names>Jos</given-names></name><name><surname>Frisvad</surname><given-names>Jens C.</given-names></name><name><surname>Wu</surname><given-names>Wen-Ping</given-names></name><name><surname>Wei</surname><given-names>Hai-Lei</given-names></name><name><surname>Zhou</surname><given-names>Yu-Guang</given-names></name><name><surname>Jiang</surname><given-names>Xian-Zhi</given-names></name><name><surname>Samson</surname><given-names>Robert A.</given-names></name></person-group><article-title>New section and species in <italic><tp:taxon-name><tp:taxon-name-part taxon-name-part-type="genus" reg="Talaromyces">Talaromyces</tp:taxon-name-part></tp:taxon-name></italic></article-title><source>MycoKeys</source><day>07</day><month>7</month><year>2020</year><volume>68</volume><fpage>75</fpage><lpage>113</lpage><pub-id pub-id-type="doi">10.3897/mycokeys.68.52092</pub-id></mixed-citation></tp:treatment-meta><tp:nomenclature><tp:taxon-name><object-id xmlns:xlink="http://www.w3.org/1999/xlink" content-type="arpha" xlink:type="simple">6F3414A0-09C1-57DE-B5A0-A1BC48EF98A4</object-id>
            <tp:taxon-name-part taxon-name-part-type="genus" reg="Talaromyces">Talaromyces</tp:taxon-name-part>
            <tp:taxon-name-part taxon-name-part-type="species" reg="albisclerotius">albisclerotius</tp:taxon-name-part>
            <object-id xmlns:xlink="http://www.w3.org/1999/xlink" content-type="mycobank" xlink:type="simple">833135</object-id>
          </tp:taxon-name><tp:taxon-authority>B.D. Sun, A.J. Chen, Houbraken &amp; Samson</tp:taxon-authority><tp:taxon-status xmlns:xlink="http://www.w3.org/1999/xlink" xlink:type="simple">sp. nov.</tp:taxon-status><xref ref-type="fig" rid="F6">Fig. 6</xref></tp:nomenclature><tp:treatment-sec sec-type="Typus" id="SECID0EMLAI"><title>Typus.</title><p><bold>China</bold>, Xinjiang, soil, 2002, isolated by L. Cai, Holotype CBS H-22837, culture ex-holotype CBS 141839 = <abbrev xmlns:xlink="http://www.w3.org/1999/xlink" xlink:title="Industrial Mycology department" id="ABBRID0EULAI" xlink:type="simple">DTO</abbrev> 340-G5.</p></tp:treatment-sec><tp:treatment-sec sec-type="ITS barcode" id="SECID0EYLAI"><title>ITS barcode.</title><p><ext-link xmlns:xlink="http://www.w3.org/1999/xlink" ext-link-type="gen" xlink:href="MN864276" xlink:type="simple">MN864276</ext-link>. Alternative identification markers: <italic><abbrev xmlns:xlink="http://www.w3.org/1999/xlink" xlink:title="β-tubulin" id="ABBRID0EEMAI" xlink:type="simple">BenA</abbrev></italic> = <ext-link xmlns:xlink="http://www.w3.org/1999/xlink" ext-link-type="gen" xlink:href="MN863345" xlink:type="simple">MN863345</ext-link>, <italic><abbrev xmlns:xlink="http://www.w3.org/1999/xlink" xlink:title="calmodulin" id="ABBRID0EOMAI" xlink:type="simple">CaM</abbrev></italic> = <ext-link xmlns:xlink="http://www.w3.org/1999/xlink" ext-link-type="gen" xlink:href="MN863322" xlink:type="simple">MN863322</ext-link>, <italic>RPB2</italic> = <ext-link xmlns:xlink="http://www.w3.org/1999/xlink" ext-link-type="gen" xlink:href="MN863334" xlink:type="simple">MN863334</ext-link>.</p></tp:treatment-sec><tp:treatment-sec sec-type="diagnosis" id="SECID0E5MAI"><title>Diagnosis.</title><p><italic><tp:taxon-name><tp:taxon-name-part taxon-name-part-type="genus" reg="Talaromyces">Talaromyces</tp:taxon-name-part> <tp:taxon-name-part taxon-name-part-type="species" reg="albisclerotius">albisclerotius</tp:taxon-name-part></tp:taxon-name></italic> produces white sclerotia on <abbrev xmlns:xlink="http://www.w3.org/1999/xlink" xlink:title="oatmeal agar" id="ABBRID0EPNAI" xlink:type="simple">OA</abbrev>, grows restrictedly on <abbrev xmlns:xlink="http://www.w3.org/1999/xlink" xlink:title="Czapek yeast autolysate agar" id="ABBRID0ETNAI" xlink:type="simple">CYA</abbrev>, YES, <abbrev xmlns:xlink="http://www.w3.org/1999/xlink" xlink:title="dichloran 18% glycerol agar" id="ABBRID0EXNAI" xlink:type="simple">DG18</abbrev> and <abbrev xmlns:xlink="http://www.w3.org/1999/xlink" xlink:title="oatmeal agar" id="ABBRID0E2NAI" xlink:type="simple">OA</abbrev> and does not grow on <abbrev xmlns:xlink="http://www.w3.org/1999/xlink" xlink:title="Czapek yeast autolysate agar supplemented" id="ABBRID0E6NAI" xlink:type="simple">CYAS</abbrev>.</p></tp:treatment-sec><tp:treatment-sec sec-type="In" id="SECID0EDOAI"><title>In.</title><p>
            <bold><tp:taxon-name><tp:taxon-name-part taxon-name-part-type="genus" reg="Talaromyces">Talaromyces</tp:taxon-name-part> section <tp:taxon-name-part taxon-name-part-type="section" reg="Trachyspermi">Trachyspermi</tp:taxon-name-part></tp:taxon-name></bold>
          </p></tp:treatment-sec><tp:treatment-sec sec-type="Colony diam, 7 d (mm)" id="SECID0EYOAI"><title>Colony diam, 7 d (mm).</title><p><abbrev xmlns:xlink="http://www.w3.org/1999/xlink" xlink:title="Czapek yeast autolysate agar" id="ABBRID0E5OAI" xlink:type="simple">CYA</abbrev> 5–8; <abbrev xmlns:xlink="http://www.w3.org/1999/xlink" xlink:title="Czapek yeast autolysate agar" id="ABBRID0ECPAI" xlink:type="simple">CYA</abbrev> 30 °C 3–4; <abbrev xmlns:xlink="http://www.w3.org/1999/xlink" xlink:title="Czapek yeast autolysate agar" id="ABBRID0EGPAI" xlink:type="simple">CYA</abbrev> 37 °C No growth; <abbrev xmlns:xlink="http://www.w3.org/1999/xlink" xlink:title="malt extract agar" id="ABBRID0EKPAI" xlink:type="simple">MEA</abbrev> 19–20; <abbrev xmlns:xlink="http://www.w3.org/1999/xlink" xlink:title="malt extract agar" id="ABBRID0EOPAI" xlink:type="simple">MEA</abbrev> 30 °C 8–9; <abbrev xmlns:xlink="http://www.w3.org/1999/xlink" xlink:title="oatmeal agar" id="ABBRID0ESPAI" xlink:type="simple">OA</abbrev> 13–14; YES 6–7; <abbrev xmlns:xlink="http://www.w3.org/1999/xlink" xlink:title="creatine sucrose agar" id="ABBRID0EWPAI" xlink:type="simple">CREA</abbrev> No growth; <abbrev xmlns:xlink="http://www.w3.org/1999/xlink" xlink:title="Czapek yeast autolysate agar supplemented" id="ABBRID0E1PAI" xlink:type="simple">CYAS</abbrev> No growth; <abbrev xmlns:xlink="http://www.w3.org/1999/xlink" xlink:title="dichloran 18% glycerol agar" id="ABBRID0E5PAI" xlink:type="simple">DG18</abbrev> 5–6.</p></tp:treatment-sec><tp:treatment-sec sec-type="description" id="SECID0ECQAI"><title>Colony characters.</title><p><abbrev xmlns:xlink="http://www.w3.org/1999/xlink" xlink:title="Czapek yeast autolysate agar" id="ABBRID0EIQAI" xlink:type="simple">CYA</abbrev> 25 °C, 7 d: Colonies moderately deep, slight sulcate; margins entire; mycelium white; texture floccose; sporulation dense; conidia <italic>en masse</italic> greyish yellow-green (68); soluble pigments absent; exudates absent; reverse buff (45). <abbrev xmlns:xlink="http://www.w3.org/1999/xlink" xlink:title="malt extract agar" id="ABBRID0EOQAI" xlink:type="simple">MEA</abbrev> 25 °C, 7 d: Colonies moderately deep, sulcate; margins entire; mycelium white and primrose (66); texture floccose; sporulation dense; conidia <italic>en masse</italic> pistachio green (92); soluble pigments absent; exudates absent; reverse ochreous (44). YES 25 °C, 7 d: Colonies moderately deep, plane; margins entire; mycelium white; texture floccose; sporulation moderately dense; conidia <italic>en masse</italic> pistachio green (92); soluble pigments absent; exudates absent; reverse buff (45). <abbrev xmlns:xlink="http://www.w3.org/1999/xlink" xlink:title="dichloran 18% glycerol agar" id="ABBRID0EWQAI" xlink:type="simple">DG18</abbrev> 25 °C, 7 d: Colonies moderately deep, plane; margins entire; mycelium sulphur yellow (15); texture floccose; sporulation sparse; conidia <italic>en masse</italic> greyish yellow-green (68); soluble pigments absent; exudates absent; reverse sulphur yellow (15). <abbrev xmlns:xlink="http://www.w3.org/1999/xlink" xlink:title="oatmeal agar" id="ABBRID0E3QAI" xlink:type="simple">OA</abbrev> 25 °C, 7 d: Colonies moderately deep, plane; margins entire; mycelium white and primrose (66); texture velvety; sporulation dense; conidia <italic>en masse</italic> yellow green (71); soluble pigments absent; exudates clear droplets; reverse greyish yellow-green (68). <abbrev xmlns:xlink="http://www.w3.org/1999/xlink" xlink:title="creatine sucrose agar" id="ABBRID0ECRAI" xlink:type="simple">CREA</abbrev> 25 °C, 7 d: No growth.</p></tp:treatment-sec><tp:treatment-sec sec-type="Micromorphology" id="SECID0EGRAI"><title>Micromorphology.</title><p>Conidiophores biverticillate, with a minor proportion having subterminal branches; stipes smooth, 70–130 × 3–4 μm, extra branches 10–20 μm; metulae 3–5, divergent, 8.5–11 × 4–4.5 μm; phialides 4–6, acerose, 9–11 × 3–5 μm; conidia smooth, subglobose to fusiform, 2–4.5× 3–4 μm. Ascomata not observed, white sclerotia present on <abbrev xmlns:xlink="http://www.w3.org/1999/xlink" xlink:title="oatmeal agar" id="ABBRID0EMRAI" xlink:type="simple">OA</abbrev> after 1 wk.</p></tp:treatment-sec><tp:treatment-sec sec-type="notes" id="SECID0EQRAI"><title>Notes.</title><p><italic><tp:taxon-name><tp:taxon-name-part taxon-name-part-type="genus" reg="Talaromyces">Talaromyces</tp:taxon-name-part> <tp:taxon-name-part taxon-name-part-type="species" reg="albisclerotius">albisclerotius</tp:taxon-name-part></tp:taxon-name></italic> is characterized by the production of white sclerotia on <abbrev xmlns:xlink="http://www.w3.org/1999/xlink" xlink:title="oatmeal agar" id="ABBRID0EBSAI" xlink:type="simple">OA</abbrev> after 1 wk incubation; these sclerotia remain sterile and no ascospores are observed after prolonged incubation up to eight wk. <italic><tp:taxon-name><tp:taxon-name-part taxon-name-part-type="genus" reg="Talaromyces">Talaromyces</tp:taxon-name-part> <tp:taxon-name-part taxon-name-part-type="species" reg="assiutensis">assiutensis</tp:taxon-name-part></tp:taxon-name></italic> and <italic><tp:taxon-name><tp:taxon-name-part taxon-name-part-type="genus" reg="Talaromyces">T.</tp:taxon-name-part> <tp:taxon-name-part taxon-name-part-type="species" reg="trachyspermus">trachyspermus</tp:taxon-name-part></tp:taxon-name></italic> could produce white ascomata, but their ascomata mature after weeks and release ascospores (<xref ref-type="bibr" rid="B78">Yilmaz et al. 2014</xref>). Phylogenetically, <italic><tp:taxon-name><tp:taxon-name-part taxon-name-part-type="genus" reg="Talaromyces">T.</tp:taxon-name-part> <tp:taxon-name-part taxon-name-part-type="species" reg="albisclerotius">albisclerotius</tp:taxon-name-part></tp:taxon-name></italic> clusters with <italic><tp:taxon-name><tp:taxon-name-part taxon-name-part-type="genus" reg="Talaromyces">T.</tp:taxon-name-part> <tp:taxon-name-part taxon-name-part-type="species" reg="diversus">diversus</tp:taxon-name-part></tp:taxon-name></italic> and <italic><tp:taxon-name><tp:taxon-name-part taxon-name-part-type="genus" reg="Talaromyces">T.</tp:taxon-name-part> <tp:taxon-name-part taxon-name-part-type="species" reg="brasiliensis">brasiliensis</tp:taxon-name-part></tp:taxon-name></italic>, but <italic><tp:taxon-name><tp:taxon-name-part taxon-name-part-type="genus" reg="Talaromyces">T.</tp:taxon-name-part> <tp:taxon-name-part taxon-name-part-type="species" reg="diversus">diversus</tp:taxon-name-part></tp:taxon-name></italic> grows faster on <abbrev xmlns:xlink="http://www.w3.org/1999/xlink" xlink:title="malt extract agar" id="ABBRID0ELUAI" xlink:type="simple">MEA</abbrev>, and <italic><tp:taxon-name><tp:taxon-name-part taxon-name-part-type="genus" reg="Talaromyces">T.</tp:taxon-name-part> <tp:taxon-name-part taxon-name-part-type="species" reg="brasiliensis">brasiliensis</tp:taxon-name-part></tp:taxon-name></italic> produces rough conidia (<xref ref-type="bibr" rid="B78">Yilmaz et al. 2014</xref>; <xref ref-type="bibr" rid="B4">Barbosa et al. 2018</xref>).</p></tp:treatment-sec><tp:treatment-sec sec-type="etymology" id="SECID0ECVAI"><title>Etymology.</title><p>Latin, <italic><tp:taxon-name><tp:taxon-name-part taxon-name-part-type="genus" reg="Talaromyces"/><tp:taxon-name-part taxon-name-part-type="species" reg="albisclerotius">albisclerotius</tp:taxon-name-part></tp:taxon-name></italic>, refers to its white sclerotia produced on <abbrev xmlns:xlink="http://www.w3.org/1999/xlink" xlink:title="oatmeal agar" id="ABBRID0ESVAI" xlink:type="simple">OA</abbrev>.</p><fig id="F6" position="float" orientation="portrait"><object-id xmlns:xlink="http://www.w3.org/1999/xlink" content-type="doi" xlink:type="simple">10.3897/mycokeys.68.52092.figure6</object-id><object-id xmlns:xlink="http://www.w3.org/1999/xlink" content-type="arpha" xlink:type="simple">98A233B4-BE1D-56A7-9763-0E0FCD529C14</object-id><label>Figure 6.</label><caption><p><italic><tp:taxon-name><tp:taxon-name-part taxon-name-part-type="genus" reg="Talaromyces">Talaromyces</tp:taxon-name-part> <tp:taxon-name-part taxon-name-part-type="species" reg="albisclerotius">albisclerotius</tp:taxon-name-part></tp:taxon-name></italic> CBS 141839<sup>T</sup><bold>a</bold> colonies from left to right (top row) <abbrev xmlns:xlink="http://www.w3.org/1999/xlink" xlink:title="Czapek yeast autolysate agar" id="ABBRID0ENWAI" xlink:type="simple">CYA</abbrev>, <abbrev xmlns:xlink="http://www.w3.org/1999/xlink" xlink:title="malt extract agar" id="ABBRID0ERWAI" xlink:type="simple">MEA</abbrev>, YES and <abbrev xmlns:xlink="http://www.w3.org/1999/xlink" xlink:title="oatmeal agar" id="ABBRID0EVWAI" xlink:type="simple">OA</abbrev>; (bottom row) <abbrev xmlns:xlink="http://www.w3.org/1999/xlink" xlink:title="Czapek yeast autolysate agar" id="ABBRID0EZWAI" xlink:type="simple">CYA</abbrev> reverse, <abbrev xmlns:xlink="http://www.w3.org/1999/xlink" xlink:title="malt extract agar" id="ABBRID0E4WAI" xlink:type="simple">MEA</abbrev> reverse, DG 18 and <abbrev xmlns:xlink="http://www.w3.org/1999/xlink" xlink:title="creatine sucrose agar" id="ABBRID0EBXAI" xlink:type="simple">CREA</abbrev><bold>b</bold> sclerotia on <abbrev xmlns:xlink="http://www.w3.org/1999/xlink" xlink:title="oatmeal agar" id="ABBRID0EHXAI" xlink:type="simple">OA</abbrev> after two weeks <bold>c–g</bold> conidiophores and conidia. Scale bars: 1000 μm (<bold>b</bold>), 10 μm (<bold>c–g</bold>).</p></caption><graphic xmlns:xlink="http://www.w3.org/1999/xlink" xlink:href="mycokeys-68-075-g006.jpg" position="float" orientation="portrait" xlink:type="simple" id="oo_429695.jpg"><uri content-type="original_file" xlink:type="simple">https://binary.pensoft.net/fig/429695</uri></graphic></fig></tp:treatment-sec><ref-list><ref id="B78"><mixed-citation xmlns:xlink="http://www.w3.org/1999/xlink" xlink:type="simple"><person-group><name name-style="western"><surname>Yilmaz</surname><given-names>N</given-names></name><name name-style="western"><surname>Visagie</surname><given-names>CM</given-names></name><name name-style="western"><surname>Houbraken</surname><given-names>J</given-names></name><name name-style="western"><surname>Frisvad</surname><given-names>JC</given-names></name><name name-style="western"><surname>Samson</surname><given-names>RA</given-names></name></person-group> (<year>2014</year>) <article-title>Polyphasic taxonomy of the genus <italic><tp:taxon-name><tp:taxon-name-part taxon-name-part-type="genus">Talaromyces</tp:taxon-name-part></tp:taxon-name></italic>.</article-title><source>Studies in Mycology</source><volume>78</volume>: <fpage>175</fpage>–<lpage>341</lpage>. <ext-link xlink:type="simple" ext-link-type="doi" xlink:href="10.1016/j.simyco.2014.08.001">https://doi.org/10.1016/j.simyco.2014.08.001</ext-link></mixed-citation></ref><ref id="B4"><mixed-citation xmlns:xlink="http://www.w3.org/1999/xlink" xlink:type="simple"><person-group><name name-style="western"><surname>Barbosa</surname><given-names>RN</given-names></name><name name-style="western"><surname>Bezerra</surname><given-names>JDP</given-names></name><name name-style="western"><surname>Souza-Motta</surname><given-names>CM</given-names></name><name name-style="western"><surname>Frisvad</surname><given-names>JC</given-names></name><name name-style="western"><surname>Samson</surname><given-names>RA</given-names></name><name name-style="western"><surname>Oliveira</surname><given-names>NT</given-names></name><name name-style="western"><surname>Houbraken</surname><given-names>J</given-names></name></person-group> (<year>2018</year>) <article-title>New <italic><tp:taxon-name><tp:taxon-name-part taxon-name-part-type="genus">Penicillium</tp:taxon-name-part></tp:taxon-name></italic> and <italic><tp:taxon-name><tp:taxon-name-part taxon-name-part-type="genus">Talaromyces</tp:taxon-name-part></tp:taxon-name></italic> species from honey, pollen and nests of stingless bees.</article-title><source>Antonie van Leeuwenhoek</source><volume>111</volume>: <fpage>1</fpage>–<lpage>30</lpage>. <ext-link xlink:type="simple" ext-link-type="doi" xlink:href="10.1007/s10482-018-1081-1">https://doi.org/10.1007/s10482-018-1081-1</ext-link></mixed-citation></ref></ref-list></tp:taxon-treatment>
