# Supplementary material for: New section and species in Talaromyces
Source: MycoKeys. 2020 Jul 7;68:75–113. doi: 10.3897/mycokeys.68.52092 (PMC7360636; doi:10.3897/mycokeys.68.52092)
Supplement: XML Treatment for Talaromyces aspriconidius [file mycokeys.68.52092-treatment4.xml]

<!DOCTYPE tp:taxon-treatment
  PUBLIC "-//TaxonX//DTD Taxonomic Treatment Publishing DTD v0 20100105//EN" "tax-treatment-NSO.dtd">
<tp:taxon-treatment xmlns:tp="http://www.plazi.org/taxpub"><tp:treatment-meta><kwd-group><label>Taxon classification</label><kwd><named-content xmlns:xlink="http://www.w3.org/1999/xlink" content-type="kingdom">Fungi</named-content></kwd><kwd><named-content xmlns:xlink="http://www.w3.org/1999/xlink" content-type="order">Eurotiales</named-content></kwd><kwd><named-content xmlns:xlink="http://www.w3.org/1999/xlink" content-type="family">Aspergillaceae</named-content></kwd></kwd-group><mixed-citation publication-type="journal"><person-group><name><surname>Sun</surname><given-names>Bing-Da</given-names></name><name><surname>Chen</surname><given-names>Amanda J.</given-names></name><name><surname>Houbraken</surname><given-names>Jos</given-names></name><name><surname>Frisvad</surname><given-names>Jens C.</given-names></name><name><surname>Wu</surname><given-names>Wen-Ping</given-names></name><name><surname>Wei</surname><given-names>Hai-Lei</given-names></name><name><surname>Zhou</surname><given-names>Yu-Guang</given-names></name><name><surname>Jiang</surname><given-names>Xian-Zhi</given-names></name><name><surname>Samson</surname><given-names>Robert A.</given-names></name></person-group><article-title>New section and species in <italic><tp:taxon-name><tp:taxon-name-part taxon-name-part-type="genus" reg="Talaromyces">Talaromyces</tp:taxon-name-part></tp:taxon-name></italic></article-title><source>MycoKeys</source><day>07</day><month>7</month><year>2020</year><volume>68</volume><fpage>75</fpage><lpage>113</lpage><pub-id pub-id-type="doi">10.3897/mycokeys.68.52092</pub-id></mixed-citation></tp:treatment-meta><tp:nomenclature><tp:taxon-name><object-id xmlns:xlink="http://www.w3.org/1999/xlink" content-type="arpha" xlink:type="simple">BAA53332-CBC6-523E-8EF3-808AE135CCC9</object-id>
            <tp:taxon-name-part taxon-name-part-type="genus" reg="Talaromyces">Talaromyces</tp:taxon-name-part>
            <tp:taxon-name-part taxon-name-part-type="species" reg="aspriconidius">aspriconidius</tp:taxon-name-part>
            <object-id xmlns:xlink="http://www.w3.org/1999/xlink" content-type="mycobank" xlink:type="simple">833134</object-id>
          </tp:taxon-name><tp:taxon-authority>B.D. Sun, A.J. Chen, Houbraken &amp; Samson</tp:taxon-authority><tp:taxon-status xmlns:xlink="http://www.w3.org/1999/xlink" xlink:type="simple">sp. nov</tp:taxon-status><xref ref-type="fig" rid="F7">Fig. 7</xref></tp:nomenclature><tp:treatment-sec sec-type="Typus" id="SECID0EDZAI"><title>Typus.</title><p><bold>China</bold>, Yunnan, soil, 2008, isolated by L. Cai, Holotype CBS H-22833, culture ex-holotype CBS 141835 = <abbrev xmlns:xlink="http://www.w3.org/1999/xlink" xlink:title="Industrial Mycology department" id="ABBRID0ELZAI" xlink:type="simple">DTO</abbrev> 340-F8.</p></tp:treatment-sec><tp:treatment-sec sec-type="ITS barcode" id="SECID0EPZAI"><title>ITS barcode.</title><p><ext-link xmlns:xlink="http://www.w3.org/1999/xlink" ext-link-type="gen" xlink:href="MN864274" xlink:type="simple">MN864274</ext-link>. Alternative identification markers: <italic><abbrev xmlns:xlink="http://www.w3.org/1999/xlink" xlink:title="β-tubulin" id="ABBRID0E2ZAI" xlink:type="simple">BenA</abbrev></italic> = <ext-link xmlns:xlink="http://www.w3.org/1999/xlink" ext-link-type="gen" xlink:href="MN863343" xlink:type="simple">MN863343</ext-link>, <italic><abbrev xmlns:xlink="http://www.w3.org/1999/xlink" xlink:title="calmodulin" id="ABBRID0EF1AI" xlink:type="simple">CaM</abbrev></italic> = <ext-link xmlns:xlink="http://www.w3.org/1999/xlink" ext-link-type="gen" xlink:href="MN863320" xlink:type="simple">MN863320</ext-link>, <italic>RPB2</italic> = <ext-link xmlns:xlink="http://www.w3.org/1999/xlink" ext-link-type="gen" xlink:href="MN863332" xlink:type="simple">MN863332</ext-link>.</p></tp:treatment-sec><tp:treatment-sec sec-type="diagnosis" id="SECID0EV1AI"><title>Diagnosis.</title><p><italic><tp:taxon-name><tp:taxon-name-part taxon-name-part-type="genus" reg="Talaromyces">Talaromyces</tp:taxon-name-part> <tp:taxon-name-part taxon-name-part-type="species" reg="aspriconidius">aspriconidius</tp:taxon-name-part></tp:taxon-name></italic> produces strikingly roughened, globose conidia, grows moderately on <abbrev xmlns:xlink="http://www.w3.org/1999/xlink" xlink:title="Czapek yeast autolysate agar" id="ABBRID0EG2AI" xlink:type="simple">CYA</abbrev> and <abbrev xmlns:xlink="http://www.w3.org/1999/xlink" xlink:title="Czapek yeast autolysate agar" id="ABBRID0EK2AI" xlink:type="simple">CYA</abbrev> at 30 °C, reaches 22–23 mm and 25–26 mm after 7 d.</p></tp:treatment-sec><tp:treatment-sec sec-type="In" id="SECID0EO2AI"><title>In.</title><p>
            <bold><tp:taxon-name><tp:taxon-name-part taxon-name-part-type="genus" reg="Talaromyces">Talaromyces</tp:taxon-name-part> section <tp:taxon-name-part taxon-name-part-type="section" reg="Talaromyces">Talaromyces</tp:taxon-name-part></tp:taxon-name></bold>
          </p></tp:treatment-sec><tp:treatment-sec sec-type="Colony diam, 7 d (mm)" id="SECID0ED3AI"><title>Colony diam, 7 d (mm).</title><p><abbrev xmlns:xlink="http://www.w3.org/1999/xlink" xlink:title="Czapek yeast autolysate agar" id="ABBRID0EJ3AI" xlink:type="simple">CYA</abbrev> 22–23; <abbrev xmlns:xlink="http://www.w3.org/1999/xlink" xlink:title="Czapek yeast autolysate agar" id="ABBRID0EN3AI" xlink:type="simple">CYA</abbrev> 30 °C 25–26; <abbrev xmlns:xlink="http://www.w3.org/1999/xlink" xlink:title="Czapek yeast autolysate agar" id="ABBRID0ER3AI" xlink:type="simple">CYA</abbrev> 37 °C 22–23; <abbrev xmlns:xlink="http://www.w3.org/1999/xlink" xlink:title="malt extract agar" id="ABBRID0EV3AI" xlink:type="simple">MEA</abbrev> 36–37; <abbrev xmlns:xlink="http://www.w3.org/1999/xlink" xlink:title="malt extract agar" id="ABBRID0EZ3AI" xlink:type="simple">MEA</abbrev> 30 °C 44–45; <abbrev xmlns:xlink="http://www.w3.org/1999/xlink" xlink:title="oatmeal agar" id="ABBRID0E43AI" xlink:type="simple">OA</abbrev> 38–42; YES 28–29; <abbrev xmlns:xlink="http://www.w3.org/1999/xlink" xlink:title="creatine sucrose agar" id="ABBRID0EB4AI" xlink:type="simple">CREA</abbrev> 7–8; <abbrev xmlns:xlink="http://www.w3.org/1999/xlink" xlink:title="Czapek yeast autolysate agar supplemented" id="ABBRID0EF4AI" xlink:type="simple">CYAS</abbrev> No growth; <abbrev xmlns:xlink="http://www.w3.org/1999/xlink" xlink:title="dichloran 18% glycerol agar" id="ABBRID0EJ4AI" xlink:type="simple">DG18</abbrev> 10–11.</p></tp:treatment-sec><tp:treatment-sec sec-type="description" id="SECID0EN4AI"><title>Colony characters.</title><p><abbrev xmlns:xlink="http://www.w3.org/1999/xlink" xlink:title="Czapek yeast autolysate agar" id="ABBRID0ET4AI" xlink:type="simple">CYA</abbrev> 25 °C, 7 d: Colonies moderately deep, plane; margins entire; mycelium white and peach (4); texture floccose; sporulation moderately dense; conidia <italic>en masse</italic> greyish yellow-green (68); soluble pigments absent; exudates absent; reverse buff (45). <abbrev xmlns:xlink="http://www.w3.org/1999/xlink" xlink:title="malt extract agar" id="ABBRID0EZ4AI" xlink:type="simple">MEA</abbrev> 25 °C, 7 d: Colonies moderately deep, plane; margins entire; mycelium white; texture floccose; sporulation moderately dense; conidia <italic>en masse</italic> leek green (49) and greyish yellow-green (68); soluble pigments absent; exudates brown droplets; reverse saffron (10). YES 25 °C, 7 d: Colonies moderately deep, plane; margins entire; mycelium white and peach (4); texture floccose; sporulation moderately dense; conidia <italic>en masse</italic> greyish yellow-green (68); soluble pigments absent; exudates absent; reverse saffron (10). <abbrev xmlns:xlink="http://www.w3.org/1999/xlink" xlink:title="dichloran 18% glycerol agar" id="ABBRID0EB5AI" xlink:type="simple">DG18</abbrev> 25 °C, 7 d: Colonies moderately deep, plane; margins entire; mycelium white and primrose (66); texture floccose; sporulation dense; conidia <italic>en masse</italic> honey (64); soluble pigments absent; exudates absent; reverse greyish yellow-green (68). <abbrev xmlns:xlink="http://www.w3.org/1999/xlink" xlink:title="oatmeal agar" id="ABBRID0EH5AI" xlink:type="simple">OA</abbrev> 25 °C, 7 d: Colonies moderately deep, plane; margins entire; mycelium white and primrose (66); texture floccose; sporulation dense; conidia <italic>en masse</italic> yellow-green (71); soluble pigments absent; exudates clear droplets; reverse greyish yellow-green (68). <abbrev xmlns:xlink="http://www.w3.org/1999/xlink" xlink:title="creatine sucrose agar" id="ABBRID0EN5AI" xlink:type="simple">CREA</abbrev> 25 °C, 7 d: Moderate growth, acid production absent.</p></tp:treatment-sec><tp:treatment-sec sec-type="Micromorphology" id="SECID0ER5AI"><title>Micromorphology.</title><p>Conidiophores biverticillate, stipes smooth, 150–250 × 3–4 μm, metulae 4–5, divergent, 10–12 × 3–3.5 μm; phialides 4–6, acerose to flask shaped, 8–10.5 × 3–3.5 μm; conidia strikingly roughened, globose, 3–4 μm. Ascomata not observed.</p></tp:treatment-sec><tp:treatment-sec sec-type="notes" id="SECID0EW5AI"><title>Notes.</title><p><italic><tp:taxon-name><tp:taxon-name-part taxon-name-part-type="genus" reg="Talaromyces">Talaromyces</tp:taxon-name-part> <tp:taxon-name-part taxon-name-part-type="species" reg="aspriconidius">aspriconidius</tp:taxon-name-part></tp:taxon-name></italic> is characterized by its strikingly roughened, globose conidia. <italic><tp:taxon-name><tp:taxon-name-part taxon-name-part-type="genus" reg="Talaromyces">Talaromyces</tp:taxon-name-part> <tp:taxon-name-part taxon-name-part-type="species" reg="aculeatus">aculeatus</tp:taxon-name-part></tp:taxon-name></italic>, <italic><tp:taxon-name><tp:taxon-name-part taxon-name-part-type="genus" reg="Talaromyces">T.</tp:taxon-name-part> <tp:taxon-name-part taxon-name-part-type="species" reg="apiculatus">apiculatus</tp:taxon-name-part></tp:taxon-name></italic>, <italic><tp:taxon-name><tp:taxon-name-part taxon-name-part-type="genus" reg="Talaromyces">T.</tp:taxon-name-part> <tp:taxon-name-part taxon-name-part-type="species" reg="diversus">diversus</tp:taxon-name-part></tp:taxon-name></italic>, <italic><tp:taxon-name><tp:taxon-name-part taxon-name-part-type="genus" reg="Talaromyces">T.</tp:taxon-name-part> <tp:taxon-name-part taxon-name-part-type="species" reg="solicola">solicola</tp:taxon-name-part></tp:taxon-name></italic> and <italic><tp:taxon-name><tp:taxon-name-part taxon-name-part-type="genus" reg="Talaromyces">T.</tp:taxon-name-part> <tp:taxon-name-part taxon-name-part-type="species" reg="verruculosus">verruculosus</tp:taxon-name-part></tp:taxon-name></italic> also produce this kind of conidia. However, <italic><tp:taxon-name><tp:taxon-name-part taxon-name-part-type="genus" reg="Talaromyces">T.</tp:taxon-name-part> <tp:taxon-name-part taxon-name-part-type="species" reg="aspriconidius">aspriconidius</tp:taxon-name-part></tp:taxon-name></italic> grows slower than <italic><tp:taxon-name><tp:taxon-name-part taxon-name-part-type="genus" reg="Talaromyces">T.</tp:taxon-name-part> <tp:taxon-name-part taxon-name-part-type="species" reg="aculeatus">aculeatus</tp:taxon-name-part></tp:taxon-name></italic>, <italic><tp:taxon-name><tp:taxon-name-part taxon-name-part-type="genus" reg="Talaromyces">T.</tp:taxon-name-part> <tp:taxon-name-part taxon-name-part-type="species" reg="apiculatus">apiculatus</tp:taxon-name-part></tp:taxon-name></italic> and <italic><tp:taxon-name><tp:taxon-name-part taxon-name-part-type="genus" reg="Talaromyces">T.</tp:taxon-name-part> <tp:taxon-name-part taxon-name-part-type="species" reg="verruculosus">verruculosus</tp:taxon-name-part></tp:taxon-name></italic>, and faster than <italic><tp:taxon-name><tp:taxon-name-part taxon-name-part-type="genus" reg="Talaromyces">T.</tp:taxon-name-part> <tp:taxon-name-part taxon-name-part-type="species" reg="diversus">diversus</tp:taxon-name-part></tp:taxon-name></italic> and <italic><tp:taxon-name><tp:taxon-name-part taxon-name-part-type="genus" reg="Talaromyces">T.</tp:taxon-name-part> <tp:taxon-name-part taxon-name-part-type="species" reg="solicola">solicola</tp:taxon-name-part></tp:taxon-name></italic> on <abbrev xmlns:xlink="http://www.w3.org/1999/xlink" xlink:title="Czapek yeast autolysate agar" id="ABBRID0EADBI" xlink:type="simple">CYA</abbrev> and <abbrev xmlns:xlink="http://www.w3.org/1999/xlink" xlink:title="Czapek yeast autolysate agar" id="ABBRID0EEDBI" xlink:type="simple">CYA</abbrev> at 30 °C (<xref ref-type="bibr" rid="B78">Yilmaz et al. 2014</xref>).</p></tp:treatment-sec><tp:treatment-sec sec-type="etymology" id="SECID0EMDBI"><title>Etymology.</title><p>Latin, <italic><tp:taxon-name><tp:taxon-name-part taxon-name-part-type="genus" reg="Talaromyces"/><tp:taxon-name-part taxon-name-part-type="species" reg="aspriconidius">aspriconidius</tp:taxon-name-part></tp:taxon-name></italic>, refers to its strikingly roughened conidia.</p><fig id="F7" position="float" orientation="portrait"><object-id xmlns:xlink="http://www.w3.org/1999/xlink" content-type="doi" xlink:type="simple">10.3897/mycokeys.68.52092.figure7</object-id><object-id xmlns:xlink="http://www.w3.org/1999/xlink" content-type="arpha" xlink:type="simple">8E7E5504-1CB5-5AE1-90DB-8DA156AC24C6</object-id><label>Figure 7.</label><caption><p><italic><tp:taxon-name><tp:taxon-name-part taxon-name-part-type="genus" reg="Talaromyces">Talaromyces</tp:taxon-name-part> <tp:taxon-name-part taxon-name-part-type="species" reg="aspriconidius">aspriconidius</tp:taxon-name-part></tp:taxon-name></italic> CBS 141835<sup>T</sup><bold>a</bold> colonies from left to right (top row) <abbrev xmlns:xlink="http://www.w3.org/1999/xlink" xlink:title="Czapek yeast autolysate agar" id="ABBRID0ETEBI" xlink:type="simple">CYA</abbrev>, <abbrev xmlns:xlink="http://www.w3.org/1999/xlink" xlink:title="malt extract agar" id="ABBRID0EXEBI" xlink:type="simple">MEA</abbrev>, YES and <abbrev xmlns:xlink="http://www.w3.org/1999/xlink" xlink:title="oatmeal agar" id="ABBRID0E2EBI" xlink:type="simple">OA</abbrev>; (bottom row) <abbrev xmlns:xlink="http://www.w3.org/1999/xlink" xlink:title="Czapek yeast autolysate agar" id="ABBRID0E6EBI" xlink:type="simple">CYA</abbrev> reverse, <abbrev xmlns:xlink="http://www.w3.org/1999/xlink" xlink:title="malt extract agar" id="ABBRID0EDFBI" xlink:type="simple">MEA</abbrev> reverse, DG 18 and <abbrev xmlns:xlink="http://www.w3.org/1999/xlink" xlink:title="creatine sucrose agar" id="ABBRID0EHFBI" xlink:type="simple">CREA</abbrev><bold>b–g</bold> conidiophores and conidia. Scale bars: 10 μm (<bold>b–g</bold>).</p></caption><graphic xmlns:xlink="http://www.w3.org/1999/xlink" xlink:href="mycokeys-68-075-g007.jpg" position="float" orientation="portrait" xlink:type="simple" id="oo_429696.jpg"><uri content-type="original_file" xlink:type="simple">https://binary.pensoft.net/fig/429696</uri></graphic></fig></tp:treatment-sec><ref-list><ref id="B78"><mixed-citation xmlns:xlink="http://www.w3.org/1999/xlink" xlink:type="simple"><person-group><name name-style="western"><surname>Yilmaz</surname><given-names>N</given-names></name><name name-style="western"><surname>Visagie</surname><given-names>CM</given-names></name><name name-style="western"><surname>Houbraken</surname><given-names>J</given-names></name><name name-style="western"><surname>Frisvad</surname><given-names>JC</given-names></name><name name-style="western"><surname>Samson</surname><given-names>RA</given-names></name></person-group> (<year>2014</year>) <article-title>Polyphasic taxonomy of the genus <italic><tp:taxon-name><tp:taxon-name-part taxon-name-part-type="genus">Talaromyces</tp:taxon-name-part></tp:taxon-name></italic>.</article-title><source>Studies in Mycology</source><volume>78</volume>: <fpage>175</fpage>–<lpage>341</lpage>. <ext-link xlink:type="simple" ext-link-type="doi" xlink:href="10.1016/j.simyco.2014.08.001">https://doi.org/10.1016/j.simyco.2014.08.001</ext-link></mixed-citation></ref></ref-list></tp:taxon-treatment>
