# Supplementary material for: New section and species in Talaromyces
Source: MycoKeys. 2020 Jul 7;68:75–113. doi: 10.3897/mycokeys.68.52092 (PMC7360636; doi:10.3897/mycokeys.68.52092)
Supplement: XML Treatment for Talaromyces brevis [file mycokeys.68.52092-treatment5.xml]

<!DOCTYPE tp:taxon-treatment
  PUBLIC "-//TaxonX//DTD Taxonomic Treatment Publishing DTD v0 20100105//EN" "tax-treatment-NSO.dtd">
<tp:taxon-treatment xmlns:tp="http://www.plazi.org/taxpub"><tp:treatment-meta><kwd-group><label>Taxon classification</label><kwd><named-content xmlns:xlink="http://www.w3.org/1999/xlink" content-type="kingdom">Fungi</named-content></kwd><kwd><named-content xmlns:xlink="http://www.w3.org/1999/xlink" content-type="order">Eurotiales</named-content></kwd><kwd><named-content xmlns:xlink="http://www.w3.org/1999/xlink" content-type="family">Aspergillaceae</named-content></kwd></kwd-group><mixed-citation publication-type="journal"><person-group><name><surname>Sun</surname><given-names>Bing-Da</given-names></name><name><surname>Chen</surname><given-names>Amanda J.</given-names></name><name><surname>Houbraken</surname><given-names>Jos</given-names></name><name><surname>Frisvad</surname><given-names>Jens C.</given-names></name><name><surname>Wu</surname><given-names>Wen-Ping</given-names></name><name><surname>Wei</surname><given-names>Hai-Lei</given-names></name><name><surname>Zhou</surname><given-names>Yu-Guang</given-names></name><name><surname>Jiang</surname><given-names>Xian-Zhi</given-names></name><name><surname>Samson</surname><given-names>Robert A.</given-names></name></person-group><article-title>New section and species in <italic><tp:taxon-name><tp:taxon-name-part taxon-name-part-type="genus" reg="Talaromyces">Talaromyces</tp:taxon-name-part></tp:taxon-name></italic></article-title><source>MycoKeys</source><day>07</day><month>7</month><year>2020</year><volume>68</volume><fpage>75</fpage><lpage>113</lpage><pub-id pub-id-type="doi">10.3897/mycokeys.68.52092</pub-id></mixed-citation></tp:treatment-meta><tp:nomenclature><tp:taxon-name><object-id xmlns:xlink="http://www.w3.org/1999/xlink" content-type="arpha" xlink:type="simple">D94B7794-43E2-58E9-910F-B836D4CB60DE</object-id>
            <tp:taxon-name-part taxon-name-part-type="genus" reg="Talaromyces">Talaromyces</tp:taxon-name-part>
            <tp:taxon-name-part taxon-name-part-type="species" reg="brevis">brevis</tp:taxon-name-part>
            <object-id xmlns:xlink="http://www.w3.org/1999/xlink" content-type="mycobank" xlink:type="simple">833132</object-id>
          </tp:taxon-name><tp:taxon-authority>B.D. Sun, A.J. Chen, Houbraken &amp; Samson</tp:taxon-authority><tp:taxon-status xmlns:xlink="http://www.w3.org/1999/xlink" xlink:type="simple">sp. nov.</tp:taxon-status><xref ref-type="fig" rid="F8">Fig. 8</xref></tp:nomenclature><tp:treatment-sec sec-type="Typus" id="SECID0EBHBI"><title>Typus.</title><p><bold>China</bold>, Beijing, soil, 2010, isolated by B.D. Sun, Holotype CBS H-22831, culture ex-holotype CBS 141833= <abbrev xmlns:xlink="http://www.w3.org/1999/xlink" xlink:title="Industrial Mycology department" id="ABBRID0EJHBI" xlink:type="simple">DTO</abbrev> 349-E7.</p></tp:treatment-sec><tp:treatment-sec sec-type="material" id="SECID0ENHBI"><title>Additional material examined.</title><p><bold>Turkey</bold>, Zonguldak, soil, 2014, isolated by Rasime Demirel, culture <abbrev xmlns:xlink="http://www.w3.org/1999/xlink" xlink:title="Industrial Mycology department" id="ABBRID0EVHBI" xlink:type="simple">DTO</abbrev> 307-C1. Maroc, soil, 2005, isolated by J. Dijksterhuis, culture CBS 118436 = <abbrev xmlns:xlink="http://www.w3.org/1999/xlink" xlink:title="Industrial Mycology department" id="ABBRID0EZHBI" xlink:type="simple">DTO</abbrev> 004-D8.</p></tp:treatment-sec><tp:treatment-sec sec-type="ITS barcode" id="SECID0E4HBI"><title>ITS barcode.</title><p><ext-link xmlns:xlink="http://www.w3.org/1999/xlink" ext-link-type="gen" xlink:href="MN864269" xlink:type="simple">MN864269</ext-link>. Alternative identification markers: <italic><abbrev xmlns:xlink="http://www.w3.org/1999/xlink" xlink:title="β-tubulin" id="ABBRID0EJIBI" xlink:type="simple">BenA</abbrev></italic> = <ext-link xmlns:xlink="http://www.w3.org/1999/xlink" ext-link-type="gen" xlink:href="MN863338" xlink:type="simple">MN863338</ext-link>, <italic><abbrev xmlns:xlink="http://www.w3.org/1999/xlink" xlink:title="calmodulin" id="ABBRID0ETIBI" xlink:type="simple">CaM</abbrev></italic> = <ext-link xmlns:xlink="http://www.w3.org/1999/xlink" ext-link-type="gen" xlink:href="MN863315" xlink:type="simple">MN863315</ext-link>, <italic>RPB2</italic> = <ext-link xmlns:xlink="http://www.w3.org/1999/xlink" ext-link-type="gen" xlink:href="MN863328" xlink:type="simple">MN863328</ext-link>.</p></tp:treatment-sec><tp:treatment-sec sec-type="diagnosis" id="SECID0EDJBI"><title>Diagnosis.</title><p><italic><tp:taxon-name><tp:taxon-name-part taxon-name-part-type="genus" reg="Talaromyces">Talaromyces</tp:taxon-name-part> <tp:taxon-name-part taxon-name-part-type="species" reg="brevis">brevis</tp:taxon-name-part></tp:taxon-name></italic> produces short conidiophores measuring 15–50 × 3–4 μm, yellow to orange ascomata on <abbrev xmlns:xlink="http://www.w3.org/1999/xlink" xlink:title="oatmeal agar" id="ABBRID0EUJBI" xlink:type="simple">OA</abbrev> and spiny ascospores measuring 3.5–4.5 × 3–4 μm.</p></tp:treatment-sec><tp:treatment-sec sec-type="In" id="SECID0EYJBI"><title>In.</title><p>
            <bold><tp:taxon-name><tp:taxon-name-part taxon-name-part-type="genus" reg="Talaromyces">Talaromyces</tp:taxon-name-part> section <tp:taxon-name-part taxon-name-part-type="section" reg="Talaromyces">Talaromyces</tp:taxon-name-part></tp:taxon-name></bold>
          </p></tp:treatment-sec><tp:treatment-sec sec-type="Colony diam, 7 d (mm)" id="SECID0ENKBI"><title>Colony diam, 7 d (mm).</title><p><abbrev xmlns:xlink="http://www.w3.org/1999/xlink" xlink:title="Czapek yeast autolysate agar" id="ABBRID0ETKBI" xlink:type="simple">CYA</abbrev> 30–31; <abbrev xmlns:xlink="http://www.w3.org/1999/xlink" xlink:title="Czapek yeast autolysate agar" id="ABBRID0EXKBI" xlink:type="simple">CYA</abbrev> 30 °C 28–30; <abbrev xmlns:xlink="http://www.w3.org/1999/xlink" xlink:title="Czapek yeast autolysate agar" id="ABBRID0E2KBI" xlink:type="simple">CYA</abbrev> 37 °C 25–26; <abbrev xmlns:xlink="http://www.w3.org/1999/xlink" xlink:title="malt extract agar" id="ABBRID0E6KBI" xlink:type="simple">MEA</abbrev> 50–51; <abbrev xmlns:xlink="http://www.w3.org/1999/xlink" xlink:title="malt extract agar" id="ABBRID0EDLBI" xlink:type="simple">MEA</abbrev> 30 °C 57–60; <abbrev xmlns:xlink="http://www.w3.org/1999/xlink" xlink:title="oatmeal agar" id="ABBRID0EHLBI" xlink:type="simple">OA</abbrev> 39–43; YES 42–43; <abbrev xmlns:xlink="http://www.w3.org/1999/xlink" xlink:title="creatine sucrose agar" id="ABBRID0ELLBI" xlink:type="simple">CREA</abbrev> 13–14; <abbrev xmlns:xlink="http://www.w3.org/1999/xlink" xlink:title="Czapek yeast autolysate agar supplemented" id="ABBRID0EPLBI" xlink:type="simple">CYAS</abbrev> No growth; <abbrev xmlns:xlink="http://www.w3.org/1999/xlink" xlink:title="dichloran 18% glycerol agar" id="ABBRID0ETLBI" xlink:type="simple">DG18</abbrev> 13–15.</p></tp:treatment-sec><tp:treatment-sec sec-type="description" id="SECID0EXLBI"><title>Colony characters.</title><p><abbrev xmlns:xlink="http://www.w3.org/1999/xlink" xlink:title="Czapek yeast autolysate agar" id="ABBRID0E4LBI" xlink:type="simple">CYA</abbrev> 25 °C, 7 d: Colonies moderately deep, sulcate; margins entire; mycelium white and flesh (37); texture floccose; sporulation sparse; conidia <italic>en masse</italic> white; soluble pigments absent; exudates absent; reverse ochreous (44). <abbrev xmlns:xlink="http://www.w3.org/1999/xlink" xlink:title="malt extract agar" id="ABBRID0EDMBI" xlink:type="simple">MEA</abbrev> 25 °C, 7 d: Colonies moderately deep, plane; margins entire; mycelium white and primrose (66); texture floccose; sporulation sparse; conidia <italic>en masse</italic> white to greyish yellow-green (68); soluble pigments absent; exudates absent; reverse ochreous (44). YES 25 °C, 7 d: Colonies moderately deep, sulcate; margins entire; mycelium white; texture floccose; sporulation absent; soluble pigments absent; exudates absent; reverse ochreous (44). <abbrev xmlns:xlink="http://www.w3.org/1999/xlink" xlink:title="dichloran 18% glycerol agar" id="ABBRID0EJMBI" xlink:type="simple">DG18</abbrev> 25 °C, 7 d: Colonies moderately deep, slightly raised at center, plane; margins entire; mycelium white; texture floccose; sporulation moderately dense; conidia <italic>en masse</italic> yellow-green (71); soluble pigments absent; exudates absent; reverse greyish yellow-green (68). <abbrev xmlns:xlink="http://www.w3.org/1999/xlink" xlink:title="oatmeal agar" id="ABBRID0EPMBI" xlink:type="simple">OA</abbrev> 25 °C, 7 d: Colonies moderately deep, plane; margins entire; mycelium primrose (66); texture floccose; sporulation absent; soluble pigments absent; exudates absent; reverse primrose (66). Ascomata present. <abbrev xmlns:xlink="http://www.w3.org/1999/xlink" xlink:title="creatine sucrose agar" id="ABBRID0ETMBI" xlink:type="simple">CREA</abbrev> 25 °C, 7 d: Moderate growth, acid production present.</p></tp:treatment-sec><tp:treatment-sec sec-type="Micromorphology" id="SECID0EXMBI"><title>Micromorphology.</title><p>Conidiophores monoverticillate and biverticillate; stipes smooth, 15–50 × 3–4 μm; metulae 3–5, divergent, 10–15 × 2.5–3 μm; phialides 4–6, flask-shaped, 9–13 × 2–4 μm; conidia smooth, subglobose to fusiform, 3–4(–5) × 2.5–3.5(–4.5) μm. Ascomata maturing after 2–3 wk of incubation on <abbrev xmlns:xlink="http://www.w3.org/1999/xlink" xlink:title="oatmeal agar" id="ABBRID0E4MBI" xlink:type="simple">OA</abbrev>, yellow to orange, globose to subglobose, 400–550 μm; ascospores ellipsoidal, spiny, 3.5–4.5 × 3–4 μm.</p></tp:treatment-sec><tp:treatment-sec sec-type="notes" id="SECID0EBNBI"><title>Notes.</title><p><italic><tp:taxon-name><tp:taxon-name-part taxon-name-part-type="genus" reg="Talaromyces">Talaromyces</tp:taxon-name-part> <tp:taxon-name-part taxon-name-part-type="species" reg="brevis">brevis</tp:taxon-name-part></tp:taxon-name></italic> is morphologically and phylogenetically close to <italic><tp:taxon-name><tp:taxon-name-part taxon-name-part-type="genus" reg="Talaromyces">T.</tp:taxon-name-part> <tp:taxon-name-part taxon-name-part-type="species" reg="liani">liani</tp:taxon-name-part></tp:taxon-name></italic>, but the latter produces larger ascospores measuring 4–6 × 2.5–4 μm and does not produce acid on <abbrev xmlns:xlink="http://www.w3.org/1999/xlink" xlink:title="creatine sucrose agar" id="ABBRID0E4NBI" xlink:type="simple">CREA</abbrev> (except <italic><tp:taxon-name><tp:taxon-name-part taxon-name-part-type="genus" reg="Talaromyces">T.</tp:taxon-name-part> <tp:taxon-name-part taxon-name-part-type="species" reg="liani">liani</tp:taxon-name-part></tp:taxon-name></italic> CBS 118885 produces very weak acid) (<xref ref-type="bibr" rid="B78">Yilmaz et al. 2014</xref>).</p></tp:treatment-sec><tp:treatment-sec sec-type="etymology" id="SECID0EQOBI"><title>Etymology.</title><p>Latin, <italic><tp:taxon-name><tp:taxon-name-part taxon-name-part-type="genus" reg="Talaromyces"/><tp:taxon-name-part taxon-name-part-type="species" reg="brevis">brevis</tp:taxon-name-part></tp:taxon-name></italic>, refers to its short conidiophores.</p><fig id="F8" position="float" orientation="portrait"><object-id xmlns:xlink="http://www.w3.org/1999/xlink" content-type="doi" xlink:type="simple">10.3897/mycokeys.68.52092.figure8</object-id><object-id xmlns:xlink="http://www.w3.org/1999/xlink" content-type="arpha" xlink:type="simple">59A994C4-697B-5432-8653-AA7A045694BB</object-id><label>Figure 8.</label><caption><p><italic><tp:taxon-name><tp:taxon-name-part taxon-name-part-type="genus" reg="Talaromyces">Talaromyces</tp:taxon-name-part> <tp:taxon-name-part taxon-name-part-type="species" reg="brevis">brevis</tp:taxon-name-part></tp:taxon-name></italic> CBS 141833<sup>T</sup><bold>a</bold> colonies from left to right (top row) <abbrev xmlns:xlink="http://www.w3.org/1999/xlink" xlink:title="Czapek yeast autolysate agar" id="ABBRID0EXPBI" xlink:type="simple">CYA</abbrev>, <abbrev xmlns:xlink="http://www.w3.org/1999/xlink" xlink:title="malt extract agar" id="ABBRID0E2PBI" xlink:type="simple">MEA</abbrev>, YES and <abbrev xmlns:xlink="http://www.w3.org/1999/xlink" xlink:title="oatmeal agar" id="ABBRID0E6PBI" xlink:type="simple">OA</abbrev>; (bottom row) <abbrev xmlns:xlink="http://www.w3.org/1999/xlink" xlink:title="Czapek yeast autolysate agar" id="ABBRID0EDQBI" xlink:type="simple">CYA</abbrev> reverse, <abbrev xmlns:xlink="http://www.w3.org/1999/xlink" xlink:title="malt extract agar" id="ABBRID0EHQBI" xlink:type="simple">MEA</abbrev> reverse, DG 18 and <abbrev xmlns:xlink="http://www.w3.org/1999/xlink" xlink:title="creatine sucrose agar" id="ABBRID0ELQBI" xlink:type="simple">CREA</abbrev><bold>b–d</bold> conidiophores and conidia <bold>e</bold> ascomata on <abbrev xmlns:xlink="http://www.w3.org/1999/xlink" xlink:title="oatmeal agar" id="ABBRID0ETQBI" xlink:type="simple">OA</abbrev> after two weeks <bold>f–g</bold> ascospores. Scale bars: 10 μm (<bold>b–d, f</bold>), 1000 μm (<bold>e</bold>), 2 μm (<bold>g</bold>).</p></caption><graphic xmlns:xlink="http://www.w3.org/1999/xlink" xlink:href="mycokeys-68-075-g008.jpg" position="float" orientation="portrait" xlink:type="simple" id="oo_429697.jpg"><uri content-type="original_file" xlink:type="simple">https://binary.pensoft.net/fig/429697</uri></graphic></fig></tp:treatment-sec><ref-list><ref id="B78"><mixed-citation xmlns:xlink="http://www.w3.org/1999/xlink" xlink:type="simple"><person-group><name name-style="western"><surname>Yilmaz</surname><given-names>N</given-names></name><name name-style="western"><surname>Visagie</surname><given-names>CM</given-names></name><name name-style="western"><surname>Houbraken</surname><given-names>J</given-names></name><name name-style="western"><surname>Frisvad</surname><given-names>JC</given-names></name><name name-style="western"><surname>Samson</surname><given-names>RA</given-names></name></person-group> (<year>2014</year>) <article-title>Polyphasic taxonomy of the genus <italic><tp:taxon-name><tp:taxon-name-part taxon-name-part-type="genus">Talaromyces</tp:taxon-name-part></tp:taxon-name></italic>.</article-title><source>Studies in Mycology</source><volume>78</volume>: <fpage>175</fpage>–<lpage>341</lpage>. <ext-link xlink:type="simple" ext-link-type="doi" xlink:href="10.1016/j.simyco.2014.08.001">https://doi.org/10.1016/j.simyco.2014.08.001</ext-link></mixed-citation></ref></ref-list></tp:taxon-treatment>
