# Supplementary material for: New section and species in Talaromyces
Source: MycoKeys. 2020 Jul 7;68:75–113. doi: 10.3897/mycokeys.68.52092 (PMC7360636; doi:10.3897/mycokeys.68.52092)
Supplement: XML Treatment for Talaromyces resedanus [file mycokeys.68.52092-treatment7.xml]

<!DOCTYPE tp:taxon-treatment
  PUBLIC "-//TaxonX//DTD Taxonomic Treatment Publishing DTD v0 20100105//EN" "tax-treatment-NSO.dtd">
<tp:taxon-treatment xmlns:tp="http://www.plazi.org/taxpub"><tp:treatment-meta><kwd-group><label>Taxon classification</label><kwd><named-content xmlns:xlink="http://www.w3.org/1999/xlink" content-type="kingdom">Fungi</named-content></kwd><kwd><named-content xmlns:xlink="http://www.w3.org/1999/xlink" content-type="order">Eurotiales</named-content></kwd><kwd><named-content xmlns:xlink="http://www.w3.org/1999/xlink" content-type="family">Aspergillaceae</named-content></kwd></kwd-group><mixed-citation publication-type="journal"><person-group><name><surname>Sun</surname><given-names>Bing-Da</given-names></name><name><surname>Chen</surname><given-names>Amanda J.</given-names></name><name><surname>Houbraken</surname><given-names>Jos</given-names></name><name><surname>Frisvad</surname><given-names>Jens C.</given-names></name><name><surname>Wu</surname><given-names>Wen-Ping</given-names></name><name><surname>Wei</surname><given-names>Hai-Lei</given-names></name><name><surname>Zhou</surname><given-names>Yu-Guang</given-names></name><name><surname>Jiang</surname><given-names>Xian-Zhi</given-names></name><name><surname>Samson</surname><given-names>Robert A.</given-names></name></person-group><article-title>New section and species in <italic><tp:taxon-name><tp:taxon-name-part taxon-name-part-type="genus" reg="Talaromyces">Talaromyces</tp:taxon-name-part></tp:taxon-name></italic></article-title><source>MycoKeys</source><day>07</day><month>7</month><year>2020</year><volume>68</volume><fpage>75</fpage><lpage>113</lpage><pub-id pub-id-type="doi">10.3897/mycokeys.68.52092</pub-id></mixed-citation></tp:treatment-meta><tp:nomenclature><tp:taxon-name><object-id xmlns:xlink="http://www.w3.org/1999/xlink" content-type="arpha" xlink:type="simple">71CF7A9A-5641-5A52-B1CF-4A720AC657EF</object-id>
            <tp:taxon-name-part taxon-name-part-type="genus" reg="Talaromyces">Talaromyces</tp:taxon-name-part>
            <tp:taxon-name-part taxon-name-part-type="species" reg="resedanus">resedanus</tp:taxon-name-part>
            <object-id xmlns:xlink="http://www.w3.org/1999/xlink" content-type="mycobank" xlink:type="simple">302422</object-id>
          </tp:taxon-name><tp:taxon-authority>(McLennan and Ducker) A.J. Chen, Houbraken &amp; Samson</tp:taxon-authority><tp:taxon-status xmlns:xlink="http://www.w3.org/1999/xlink" xlink:type="simple">comb. nov.</tp:taxon-status><xref ref-type="fig" rid="F10">Fig. 10</xref><tp:nomenclature-citation-list><tp:nomenclature-citation><tp:taxon-name>
                <tp:taxon-name-part taxon-name-part-type="genus" reg="Penicillium">Penicillium</tp:taxon-name-part> <tp:taxon-name-part taxon-name-part-type="species" reg="resedanum">resedanum</tp:taxon-name-part></tp:taxon-name><comment>McLennan and Ducker, Aust. J. Bot. 2: 360. 1954. Basionym.</comment></tp:nomenclature-citation><tp:nomenclature-citation><tp:taxon-name><tp:taxon-name-part taxon-name-part-type="genus" reg="Talaromyces"/> <tp:taxon-name-part taxon-name-part-type="species" reg="omanensis"/></tp:taxon-name><comment>= <tp:taxon-name><tp:taxon-name-part taxon-name-part-type="genus" reg="Talaromyces">Talaromyces</tp:taxon-name-part> <tp:taxon-name-part taxon-name-part-type="species" reg="omanensis">omanensis</tp:taxon-name-part></tp:taxon-name> Halo, Maharachch., Al-Yahyai and Al-Sadi, Phytotaxa 404: 192. 2019. </comment></tp:nomenclature-citation></tp:nomenclature-citation-list></tp:nomenclature><tp:treatment-sec sec-type="Typus" id="SECID0EFDCI"><title>Typus.</title><p><bold>Australia</bold>, Frankston in solo arenoso acido, Holotype IMI 062877, culture ex-holotype CBS 181.71 = <abbrev xmlns:xlink="http://www.w3.org/1999/xlink" xlink:title="Industrial Mycology department" id="ABBRID0ENDCI" xlink:type="simple">DTO</abbrev> 376-A7 = ATCC 22356 = FRR 578 = IMI 062877 = NRRL 578.</p></tp:treatment-sec><tp:treatment-sec sec-type="material" id="SECID0ERDCI"><title>Additional material examined.</title><p><bold>Sweden</bold>, soil in greenhouse, 1989, isolated by O. Constantinescu, culture CBS 184.90 = <abbrev xmlns:xlink="http://www.w3.org/1999/xlink" xlink:title="Industrial Mycology department" id="ABBRID0EZDCI" xlink:type="simple">DTO</abbrev> 376-A8 = UPSC 2879.</p></tp:treatment-sec><tp:treatment-sec sec-type="ITS barcode" id="SECID0E4DCI"><title>ITS barcode.</title><p><ext-link xmlns:xlink="http://www.w3.org/1999/xlink" ext-link-type="gen" xlink:href="MN864280" xlink:type="simple">MN864280</ext-link>. Alternative identification markers: <italic><abbrev xmlns:xlink="http://www.w3.org/1999/xlink" xlink:title="β-tubulin" id="ABBRID0EJECI" xlink:type="simple">BenA</abbrev></italic> = <ext-link xmlns:xlink="http://www.w3.org/1999/xlink" ext-link-type="gen" xlink:href="MN863349" xlink:type="simple">MN863349</ext-link>, <italic><abbrev xmlns:xlink="http://www.w3.org/1999/xlink" xlink:title="calmodulin" id="ABBRID0ETECI" xlink:type="simple">CaM</abbrev></italic> = <ext-link xmlns:xlink="http://www.w3.org/1999/xlink" ext-link-type="gen" xlink:href="MN863326" xlink:type="simple">MN863326</ext-link>, <italic>RPB2</italic> = <ext-link xmlns:xlink="http://www.w3.org/1999/xlink" ext-link-type="gen" xlink:href="MN969214" xlink:type="simple">MN969214</ext-link>.</p></tp:treatment-sec><tp:treatment-sec sec-type="In" id="SECID0EDFCI"><title>In.</title><p>
            <bold><tp:taxon-name><tp:taxon-name-part taxon-name-part-type="genus" reg="Talaromyces">Talaromyces</tp:taxon-name-part> section <tp:taxon-name-part taxon-name-part-type="section" reg="Subinflati">Subinflati</tp:taxon-name-part></tp:taxon-name></bold>
          </p></tp:treatment-sec><tp:treatment-sec sec-type="Colony diam, 7 d (mm)" id="SECID0EYFCI"><title>Colony diam, 7 d (mm).</title><p><abbrev xmlns:xlink="http://www.w3.org/1999/xlink" xlink:title="Czapek yeast autolysate agar" id="ABBRID0E5FCI" xlink:type="simple">CYA</abbrev> 19–21; <abbrev xmlns:xlink="http://www.w3.org/1999/xlink" xlink:title="Czapek yeast autolysate agar" id="ABBRID0ECGCI" xlink:type="simple">CYA</abbrev> 30 °C 18–20; <abbrev xmlns:xlink="http://www.w3.org/1999/xlink" xlink:title="Czapek yeast autolysate agar" id="ABBRID0EGGCI" xlink:type="simple">CYA</abbrev> 37 °C 8–11; <abbrev xmlns:xlink="http://www.w3.org/1999/xlink" xlink:title="malt extract agar" id="ABBRID0EKGCI" xlink:type="simple">MEA</abbrev> 23–25; <abbrev xmlns:xlink="http://www.w3.org/1999/xlink" xlink:title="malt extract agar" id="ABBRID0EOGCI" xlink:type="simple">MEA</abbrev> 30 °C 15–21; <abbrev xmlns:xlink="http://www.w3.org/1999/xlink" xlink:title="oatmeal agar" id="ABBRID0ESGCI" xlink:type="simple">OA</abbrev> 26–28; YES 17–19; <abbrev xmlns:xlink="http://www.w3.org/1999/xlink" xlink:title="creatine sucrose agar" id="ABBRID0EWGCI" xlink:type="simple">CREA</abbrev> No growth; <abbrev xmlns:xlink="http://www.w3.org/1999/xlink" xlink:title="Czapek yeast autolysate agar supplemented" id="ABBRID0E1GCI" xlink:type="simple">CYAS</abbrev> 5–7; <abbrev xmlns:xlink="http://www.w3.org/1999/xlink" xlink:title="dichloran 18% glycerol agar" id="ABBRID0E5GCI" xlink:type="simple">DG18</abbrev> 8–9.</p></tp:treatment-sec><tp:treatment-sec sec-type="description" id="SECID0ECHCI"><title>Colony characters.</title><p><abbrev xmlns:xlink="http://www.w3.org/1999/xlink" xlink:title="Czapek yeast autolysate agar" id="ABBRID0EIHCI" xlink:type="simple">CYA</abbrev> 25 °C, 7 d: Colonies moderately deep, plane; margins entire; mycelium sulphur yellow (15) at center, white at edge; texture floccose; sporulation absent; soluble pigments absent; exudates clear droplets; reverse saffron (10). <abbrev xmlns:xlink="http://www.w3.org/1999/xlink" xlink:title="malt extract agar" id="ABBRID0EMHCI" xlink:type="simple">MEA</abbrev> 25 °C, 7 d: Colonies moderately deep, plane; margins entire; mycelium white and sulphur yellow (15); texture floccose; sporulation sparse; conidia <italic>en masse</italic> white to greyish yellow-green (68); soluble pigments absent; exudates clear droplets; reverse saffron (10). YES 25 °C, 7 d: Colonies moderately deep, plane; margins entire; mycelium white and buff (45); texture floccose; sporulation sparse; conidia <italic>en masse</italic> white to greyish yellow-green (68); soluble pigments absent; exudates clear droplets; reverse saffron (10). <abbrev xmlns:xlink="http://www.w3.org/1999/xlink" xlink:title="dichloran 18% glycerol agar" id="ABBRID0EUHCI" xlink:type="simple">DG18</abbrev> 25 °C, 7 d: Colonies moderately deep, plane; margins entire; mycelium white; texture floccose; sporulation absent; soluble pigments absent; exudates absent; reverse cream white. <abbrev xmlns:xlink="http://www.w3.org/1999/xlink" xlink:title="oatmeal agar" id="ABBRID0EYHCI" xlink:type="simple">OA</abbrev> 25 °C, 7 d: Colonies moderately deep, plane; margins entire; mycelium white and sulphur yellow (15); texture floccose; sporulation absent; soluble pigments absent; exudates clear droplets; reverse white. <abbrev xmlns:xlink="http://www.w3.org/1999/xlink" xlink:title="creatine sucrose agar" id="ABBRID0E3HCI" xlink:type="simple">CREA</abbrev> 25 °C, 7 d: No growth.</p></tp:treatment-sec><tp:treatment-sec sec-type="Micromorphology" id="SECID0EAICI"><title>Micromorphology.</title><p>Conidiophores monoverticillate, stipes smooth, 50–150 × 3–4.5 μm, phialides 3–9, flask shaped, 9–12 × 3–3.5 μm; conidia finely rough, ellipsoidal, 2–3 × 1.5–2 μm. Ascomata not observed.</p></tp:treatment-sec><tp:treatment-sec sec-type="notes" id="SECID0EFICI"><title>Notes.</title><p><italic><tp:taxon-name><tp:taxon-name-part taxon-name-part-type="genus" reg="Talaromyces">Talaromyces</tp:taxon-name-part> <tp:taxon-name-part taxon-name-part-type="species" reg="resedanus">resedanus</tp:taxon-name-part></tp:taxon-name></italic> grows restrictedly on <abbrev xmlns:xlink="http://www.w3.org/1999/xlink" xlink:title="dichloran 18% glycerol agar" id="ABBRID0EWICI" xlink:type="simple">DG18</abbrev> and does not grow on <abbrev xmlns:xlink="http://www.w3.org/1999/xlink" xlink:title="creatine sucrose agar" id="ABBRID0E1ICI" xlink:type="simple">CREA</abbrev>, two features shared with other taxa in section <tp:taxon-name> <tp:taxon-name-part taxon-name-part-type="section" reg="Subinflati">Subinflati</tp:taxon-name-part></tp:taxon-name>. The monoverticillate conidiophores can differentiate <italic><tp:taxon-name><tp:taxon-name-part taxon-name-part-type="genus" reg="Talaromyces">T.</tp:taxon-name-part> <tp:taxon-name-part taxon-name-part-type="species" reg="resedanus">resedanus</tp:taxon-name-part></tp:taxon-name></italic> from all reported section <tp:taxon-name> <tp:taxon-name-part taxon-name-part-type="section" reg="Subinflati">Subinflati</tp:taxon-name-part></tp:taxon-name> species. <italic><tp:taxon-name><tp:taxon-name-part taxon-name-part-type="genus" reg="Talaromyces">Talaromyces</tp:taxon-name-part> <tp:taxon-name-part taxon-name-part-type="species" reg="aerugineus">aerugineus</tp:taxon-name-part></tp:taxon-name></italic>, <italic><tp:taxon-name><tp:taxon-name-part taxon-name-part-type="genus" reg="Talaromyces">T.</tp:taxon-name-part> <tp:taxon-name-part taxon-name-part-type="species" reg="flavus">flavus</tp:taxon-name-part></tp:taxon-name></italic>, <italic><tp:taxon-name><tp:taxon-name-part taxon-name-part-type="genus" reg="Talaromyces">T.</tp:taxon-name-part> <tp:taxon-name-part taxon-name-part-type="species" reg="intermedius">intermedius</tp:taxon-name-part></tp:taxon-name></italic>, <italic><tp:taxon-name><tp:taxon-name-part taxon-name-part-type="genus" reg="Talaromyces">T.</tp:taxon-name-part> <tp:taxon-name-part taxon-name-part-type="species" reg="rotundus">rotundus</tp:taxon-name-part></tp:taxon-name></italic>, <italic><tp:taxon-name><tp:taxon-name-part taxon-name-part-type="genus" reg="Talaromyces">T.</tp:taxon-name-part> <tp:taxon-name-part taxon-name-part-type="species" reg="tardifaciens">tardifaciens</tp:taxon-name-part></tp:taxon-name></italic> also produce monoverticillate conidiophores, all of them except <italic><tp:taxon-name><tp:taxon-name-part taxon-name-part-type="genus" reg="Talaromyces">T.</tp:taxon-name-part> <tp:taxon-name-part taxon-name-part-type="species" reg="aerugineus">aerugineus</tp:taxon-name-part></tp:taxon-name></italic> can produce ascospores. <italic><tp:taxon-name><tp:taxon-name-part taxon-name-part-type="genus" reg="Talaromyces">Talaromyces</tp:taxon-name-part> <tp:taxon-name-part taxon-name-part-type="species" reg="aerugineus">aerugineus</tp:taxon-name-part></tp:taxon-name></italic> differs from <italic><tp:taxon-name><tp:taxon-name-part taxon-name-part-type="genus" reg="Talaromyces">T.</tp:taxon-name-part> <tp:taxon-name-part taxon-name-part-type="species" reg="resedanus">resedanus</tp:taxon-name-part></tp:taxon-name></italic> by its shorter conidiophores (10–20 × 2.5–5 μm) and large, globose to ellipsoidal conidia (3–8.5 × 2.5–5 μm).</p><p>This species was introduced as <italic><tp:taxon-name><tp:taxon-name-part taxon-name-part-type="genus" reg="Penicillium">Penicillium</tp:taxon-name-part> <tp:taxon-name-part taxon-name-part-type="species" reg="resedanum">resedanum</tp:taxon-name-part></tp:taxon-name></italic> (<xref ref-type="bibr" rid="B41">McLennan et al., 1954</xref>). <xref ref-type="bibr" rid="B78">Yilmaz et al. (2014)</xref> listed it as doubtful species because the ex-type culture CBS 181.71 was not viable at that time. We requested the lyophilized culture of CBS 181.71 and CBS 184.90 deposited in nitrogen, and successfully resurrected them. The concatenated alignment and the single gene phylogenies proved its assignment in section <tp:taxon-name> <tp:taxon-name-part taxon-name-part-type="section" reg="Subinflati">Subinflati</tp:taxon-name-part></tp:taxon-name>. <italic><tp:taxon-name><tp:taxon-name-part taxon-name-part-type="genus" reg="Talaromyces">Talaromyces</tp:taxon-name-part> <tp:taxon-name-part taxon-name-part-type="species" reg="omanensis">omanensis</tp:taxon-name-part></tp:taxon-name></italic> described by <xref ref-type="bibr" rid="B22">Halo et al. (2019)</xref> shares ITS, <italic><abbrev xmlns:xlink="http://www.w3.org/1999/xlink" xlink:title="β-tubulin" id="ABBRID0EBOCI" xlink:type="simple">BenA</abbrev></italic> and <italic><abbrev xmlns:xlink="http://www.w3.org/1999/xlink" xlink:title="calmodulin" id="ABBRID0EGOCI" xlink:type="simple">CaM</abbrev></italic> (all 100% similarity) sequences with <italic><tp:taxon-name><tp:taxon-name-part taxon-name-part-type="genus" reg="Talaromyces">T.</tp:taxon-name-part> <tp:taxon-name-part taxon-name-part-type="species" reg="resedanus">resedanus</tp:taxon-name-part></tp:taxon-name></italic> CBS 184.90, have 99.7% (576/578), 98.3% (357/363), 98.8% (487/493) similarity with <italic><tp:taxon-name><tp:taxon-name-part taxon-name-part-type="genus" reg="Talaromyces">T.</tp:taxon-name-part> <tp:taxon-name-part taxon-name-part-type="species" reg="resedanus">resedanus</tp:taxon-name-part></tp:taxon-name></italic> CBS 181.71<sup>T</sup>. Its type culture SQUCC 13153 showed good sporulation on <abbrev xmlns:xlink="http://www.w3.org/1999/xlink" xlink:title="Czapek yeast autolysate agar" id="ABBRID0ECPCI" xlink:type="simple">CYA</abbrev> and <abbrev xmlns:xlink="http://www.w3.org/1999/xlink" xlink:title="malt extract agar" id="ABBRID0EGPCI" xlink:type="simple">MEA</abbrev> and thus displayed green colony. The monoverticillate conidiophores, size and shape of stipes, phialides and conidia of <italic><tp:taxon-name><tp:taxon-name-part taxon-name-part-type="genus" reg="Talaromyces">T.</tp:taxon-name-part> <tp:taxon-name-part taxon-name-part-type="species" reg="omanensis">omanensis</tp:taxon-name-part></tp:taxon-name></italic> resemble those of <italic><tp:taxon-name><tp:taxon-name-part taxon-name-part-type="genus" reg="Talaromyces">T.</tp:taxon-name-part> <tp:taxon-name-part taxon-name-part-type="species" reg="resedanus">resedanus</tp:taxon-name-part></tp:taxon-name></italic>, except that conidiophores of <italic><tp:taxon-name><tp:taxon-name-part taxon-name-part-type="genus" reg="Talaromyces">T.</tp:taxon-name-part> <tp:taxon-name-part taxon-name-part-type="species" reg="omanensis">omanensis</tp:taxon-name-part></tp:taxon-name></italic> are rough under scanning electron microscope (SEM) (<xref ref-type="bibr" rid="B22">Halo et al. 2019</xref>). The photo plate of <italic><tp:taxon-name><tp:taxon-name-part taxon-name-part-type="genus" reg="Talaromyces">T.</tp:taxon-name-part> <tp:taxon-name-part taxon-name-part-type="species" reg="omanensis">omanensis</tp:taxon-name-part></tp:taxon-name></italic> showed smooth conidiophores under microscope. Based on the molecular and morphological similarity, we considered <italic><tp:taxon-name><tp:taxon-name-part taxon-name-part-type="genus" reg="Talaromyces">T.</tp:taxon-name-part> <tp:taxon-name-part taxon-name-part-type="species" reg="omanensis">omanensis</tp:taxon-name-part></tp:taxon-name></italic> a synonym of <italic><tp:taxon-name><tp:taxon-name-part taxon-name-part-type="genus" reg="Talaromyces">T.</tp:taxon-name-part> <tp:taxon-name-part taxon-name-part-type="species" reg="resedanus">resedanus</tp:taxon-name-part></tp:taxon-name></italic>.</p><fig id="F10" position="float" orientation="portrait"><object-id xmlns:xlink="http://www.w3.org/1999/xlink" content-type="doi" xlink:type="simple">10.3897/mycokeys.68.52092.figure10</object-id><object-id xmlns:xlink="http://www.w3.org/1999/xlink" content-type="arpha" xlink:type="simple">85400662-F386-5DA9-8BAE-CA179548A535</object-id><label>Figure 10.</label><caption><p><italic><tp:taxon-name><tp:taxon-name-part taxon-name-part-type="genus" reg="Talaromyces">Talaromyces</tp:taxon-name-part> <tp:taxon-name-part taxon-name-part-type="species" reg="resedanus">resedanus</tp:taxon-name-part></tp:taxon-name></italic> CBS 181.71<sup>T</sup><bold>a</bold> colonies from left to right (top row) <abbrev xmlns:xlink="http://www.w3.org/1999/xlink" xlink:title="Czapek yeast autolysate agar" id="ABBRID0EHSCI" xlink:type="simple">CYA</abbrev>, <abbrev xmlns:xlink="http://www.w3.org/1999/xlink" xlink:title="malt extract agar" id="ABBRID0ELSCI" xlink:type="simple">MEA</abbrev>, YES and <abbrev xmlns:xlink="http://www.w3.org/1999/xlink" xlink:title="oatmeal agar" id="ABBRID0EPSCI" xlink:type="simple">OA</abbrev>; (bottom row) <abbrev xmlns:xlink="http://www.w3.org/1999/xlink" xlink:title="Czapek yeast autolysate agar" id="ABBRID0ETSCI" xlink:type="simple">CYA</abbrev> reverse, <abbrev xmlns:xlink="http://www.w3.org/1999/xlink" xlink:title="malt extract agar" id="ABBRID0EXSCI" xlink:type="simple">MEA</abbrev> reverse, DG 18 and <abbrev xmlns:xlink="http://www.w3.org/1999/xlink" xlink:title="creatine sucrose agar" id="ABBRID0E2SCI" xlink:type="simple">CREA</abbrev><bold>b–g</bold> conidiophores and conidia. Scale bars: 10 μm (<bold>b–g</bold>).</p></caption><graphic xmlns:xlink="http://www.w3.org/1999/xlink" xlink:href="mycokeys-68-075-g010.jpg" position="float" orientation="portrait" xlink:type="simple" id="oo_429699.jpg"><uri content-type="original_file" xlink:type="simple">https://binary.pensoft.net/fig/429699</uri></graphic></fig></tp:treatment-sec><ref-list><ref id="B41"><mixed-citation xmlns:xlink="http://www.w3.org/1999/xlink" xlink:type="simple"><person-group><name name-style="western"><surname>Mclennan</surname><given-names>EI</given-names></name><name name-style="western"><surname>Tucker</surname><given-names>SC</given-names></name><name name-style="western"><surname>Thrower</surname><given-names>LB</given-names></name></person-group> (<year>1954</year>) <article-title>New soil fungi from Australian heathland: <italic><tp:taxon-name><tp:taxon-name-part taxon-name-part-type="genus">Aspergillus</tp:taxon-name-part></tp:taxon-name></italic>, <italic><tp:taxon-name><tp:taxon-name-part taxon-name-part-type="genus">Penicillium</tp:taxon-name-part></tp:taxon-name></italic>, <italic><tp:taxon-name><tp:taxon-name-part taxon-name-part-type="genus">Spegazzinia</tp:taxon-name-part></tp:taxon-name></italic>.</article-title><source>Australian Journal of Botany</source><volume>2</volume>: <fpage>355</fpage>–<lpage>364</lpage>. <ext-link xlink:type="simple" ext-link-type="doi" xlink:href="10.1071/BT9540355">https://doi.org/10.1071/BT9540355</ext-link></mixed-citation></ref><ref id="B78"><mixed-citation xmlns:xlink="http://www.w3.org/1999/xlink" xlink:type="simple"><person-group><name name-style="western"><surname>Yilmaz</surname><given-names>N</given-names></name><name name-style="western"><surname>Visagie</surname><given-names>CM</given-names></name><name name-style="western"><surname>Houbraken</surname><given-names>J</given-names></name><name name-style="western"><surname>Frisvad</surname><given-names>JC</given-names></name><name name-style="western"><surname>Samson</surname><given-names>RA</given-names></name></person-group> (<year>2014</year>) <article-title>Polyphasic taxonomy of the genus <italic><tp:taxon-name><tp:taxon-name-part taxon-name-part-type="genus">Talaromyces</tp:taxon-name-part></tp:taxon-name></italic>.</article-title><source>Studies in Mycology</source><volume>78</volume>: <fpage>175</fpage>–<lpage>341</lpage>. <ext-link xlink:type="simple" ext-link-type="doi" xlink:href="10.1016/j.simyco.2014.08.001">https://doi.org/10.1016/j.simyco.2014.08.001</ext-link></mixed-citation></ref><ref id="B22"><mixed-citation xmlns:xlink="http://www.w3.org/1999/xlink" xlink:type="simple"><person-group><name name-style="western"><surname>Halo</surname><given-names>B</given-names></name><name name-style="western"><surname>Maharachchikumbura</surname><given-names>SSN</given-names></name><name name-style="western"><surname>Al-yahyai</surname><given-names>RA</given-names></name><name name-style="western"><surname>Al-nabhani</surname><given-names>AA</given-names></name><name name-style="western"><surname>Al-sadi</surname><given-names>AM</given-names></name></person-group> (<year>2019</year>) <article-title><italic><tp:taxon-name><tp:taxon-name-part taxon-name-part-type="genus">Talaromyces</tp:taxon-name-part> <tp:taxon-name-part taxon-name-part-type="species">omanensis</tp:taxon-name-part></tp:taxon-name></italic> sp. nov.: phenotypic and molecular characterization of a novel species isolated from Rhazya stricta in Oman.</article-title><source>Phytotaxa</source><volume>404</volume>: <fpage>190</fpage>–<lpage>202</lpage>. <ext-link xlink:type="simple" ext-link-type="doi" xlink:href="10.11646/phytotaxa.404.5.2">https://doi.org/10.11646/phytotaxa.404.5.2</ext-link></mixed-citation></ref></ref-list></tp:taxon-treatment>
